# Supplementary material for: Screening of Genes Related to Fat Deposition of Pekin Ducks Based on Transcriptome Analysis
Source: Animals (Basel). 2024 Jan 15;14(2):268. doi: 10.3390/ani14020268 (PMC10812498; doi:10.3390/ani14020268)
Supplement: Supplementary file 1 [file animals-14-00268-s001.zip]

Archive with 1 entries (1 files):
- animals-2752924-supplementary.xlsx
