# Supplementary material for: Screening of Genes Related to Fat Deposition of Pekin Ducks Based on Transcriptome Analysis
Source: Animals (Basel). 2024 Jan 15;14(2):268. doi: 10.3390/ani14020268 (PMC10812498; doi:10.3390/ani14020268)
Supplement: Supplementary file 1 [file animals-14-00268-s001.zip › animals-2752924-supplementary.xlsx]

## Sheet: Supplementary Table S1. Statist
Supplementary Table S1. Statistics of sequencing data
Sample	Raw reads/M	Raw bases/Gb	Clean reads/M	Clean bases/Gb	Q20(%)	Q30(%)	GC content(%)
A1	49.175	7.42543	48.5885	7.17516	97.69	93.4	49.73
A2	43.1629	6.5176	42.6625	6.33562	97.81	93.68	49.69
A3	46.68	7.04867	46.1822	6.77702	97.88	93.87	49.82
A4	48.9695	7.39439	48.4652	7.13403	97.69	93.37	50.05
B1	45.1882	6.82342	44.7386	6.57689	97.94	93.98	50.43
B2	52.78	7.96978	52.1364	7.65616	97.91	93.94	50.22
B3	47.1978	7.12687	46.6979	6.86809	97.56	93.08	49.72
B4	42.9315	6.48266	42.4264	6.27654	97.78	93.65	49.91
C1	46.8231	7.07029	46.322	6.78511	97.87	93.84	50.21
C2	52.7625	7.96714	52.3121	7.73387	98.01	94.15	50.21
C3	43.5872	6.58166	43.1363	6.36156	97.81	93.68	49.34
C4	50.0751	7.56133	49.5444	7.21782	97.73	93.52	50.36
D1	47.0915	7.11082	46.3119	6.7706	97.89	93.97	49.17
D2	43.384	6.55098	42.9135	6.38418	97.74	93.51	49.11
D3	48.7886	7.36707	48.1877	7.06629	97.71	93.48	49.45
D4	49.1845	7.42686	48.5934	7.11015	97.81	93.72	49.44

## Sheet: Supplementary Table S2. Compari
Supplementary Table S2. Comparison results between cleaned data and reference genome
Sample	Total reads/M	Total mapped	Uniquely mapped
A1	48.5885	40659833(83.68%)	39751756(81.81%)
A2	42.6625	36194599(84.84%)	35407621(82.99%)
A3	46.1822	38122320(82.55%)	37401566(80.99%)
A4	48.4652	40971687(84.54%)	40106174(82.75%)
B1	44.7386	37368574(83.53%)	36698178(82.03%)
B2	52.1364	43822006(84.05%)	42978577(82.43%)
B3	46.6979	39072572(83.67%)	38349558(82.12%)
B4	42.4264	35350979(83.32%)	34713481(81.82%)
C1	46.322	39190080(84.6%)	38471311(83.05%)
C2	52.3121	43957355(84.03%)	43103296(82.4%)
C3	43.1363	34525177(80.04%)	33913503(78.62%)
C4	49.5444	41088095(82.93%)	40335503(81.41%)
D1	46.3119	37696634(81.4%)	36903550(79.68%)
D2	42.9135	36454812(84.95%)	35824991(83.48%)
D3	48.1877	39443043(81.85%)	38728503(80.37%)
D4	48.5934	40503319(83.35%)	39785595(81.87%)

## Sheet: Supplementary Table S3. DEGs be
Supplementary Table S3. DEGs between group A and C
Gene_id	Gene name	Gene description	Log2FC(A/C)	P-adjust	Significant	Regulate
ENSAPLG00000000135		microRNA 34a	-1.05331	0.0311478	yes	down
ENSAPLG00000000360		-	1.25301	0.000123878	yes	up
ENSAPLG00000000718	YWHAH	tyrosine 3-monooxygenase/tryptophan 5-monooxygenase activation protein eta	1.08487	4.0946e-09	yes	up
ENSAPLG00000000800	ARMH4	armadillo like helical domain containing 4	1.89776	0.0242135	yes	up
ENSAPLG00000000805		-	-1.26704	9.89277e-05	yes	down
ENSAPLG00000001014	S100A13	S100 calcium binding protein A13	1.056	0.00031203	yes	up
ENSAPLG00000001050		-	-1.35763	0.0465254	yes	down
ENSAPLG00000001119		-	-1.00329	8.11171e-06	yes	down
ENSAPLG00000001137	TRIM13	tripartite motif containing 13	-3.70717	0.00105178	yes	down
ENSAPLG00000001153		-	1.02248	0.00269535	yes	up
ENSAPLG00000001242	CTXN1	cortexin 1	-1.28249	2.48195e-12	yes	down
ENSAPLG00000001257	RHOH	ras homolog family member H	1.31286	0.0230232	yes	up
ENSAPLG00000001429	CD34	CD34 molecule	-1.06322	7.97354e-06	yes	down
ENSAPLG00000001527	FLRT2	fibronectin leucine rich transmembrane protein 2	-1.21237	1.64561e-08	yes	down
ENSAPLG00000001630	GPR1	G protein-coupled receptor 1	-1.19627	0.000630662	yes	down
ENSAPLG00000001632		-	-2.23408	0.0301243	yes	down
ENSAPLG00000001633	FZD7	frizzled class receptor 7	-1.27643	1.69577e-06	yes	down
ENSAPLG00000001808	KCNE4	potassium voltage-gated channel subfamily E regulatory subunit 4	-1.35622	0.0141552	yes	down
ENSAPLG00000001860	THNSL1	threonine synthase like 1	-1.03492	0.000145148	yes	down
ENSAPLG00000001905	BDH2	3-hydroxybutyrate dehydrogenase 2	-2.7198	0.0332018	yes	down
ENSAPLG00000001912	FHDC1	FH2 domain containing 1	-2.66125	8.6186e-05	yes	down
ENSAPLG00000001980	TRIM2	tripartite motif containing 2	-1.6758	1.29349e-14	yes	down
ENSAPLG00000002035		-	-1.38469	1.44929e-08	yes	down
ENSAPLG00000002057		-	2.57337	0.0116579	yes	up
ENSAPLG00000002063	HUNK	hormonally up-regulated Neu-associated kinase	-1.60268	1.05908e-07	yes	down
ENSAPLG00000002172	CH25H	cholesterol 25-hydroxylase	-1.69445	0.00295838	yes	down
ENSAPLG00000002226		-	-3.96675	7.58803e-09	yes	down
ENSAPLG00000002239	LRRC3B	leucine rich repeat containing 3B	-1.65691	0.0434575	yes	down
ENSAPLG00000002251		-	1.40024	0.0191952	yes	up
ENSAPLG00000002284	LRRN3	leucine rich repeat neuronal 3	-1.91714	0.000132325	yes	down
ENSAPLG00000002299	LITAF	lipopolysaccharide induced TNF factor	1.1278	5.00284e-11	yes	up
ENSAPLG00000002370	TCEANC	transcription elongation factor A N-terminal and central domain containing	-1.12527	0.0237204	yes	down
ENSAPLG00000002416		-	-2.56699	0.0371814	yes	down
ENSAPLG00000002491	IGSF21	immunoglobin superfamily member 21	-2.93041	0.00553323	yes	down
ENSAPLG00000002517	ST3GAL4	ST3 beta-galactoside alpha-2,3-sialyltransferase 4	-1.24688	5.41343e-07	yes	down
ENSAPLG00000002521		-	-2.37042	0.048965	yes	down
ENSAPLG00000002562	APCDD1L	APC down-regulated 1 like	-1.27147	0.00047355	yes	down
ENSAPLG00000002575	ATP8B1	ATPase phospholipid transporting 8B1	-1.01614	0.028489	yes	down
ENSAPLG00000002599	MAGI3	membrane associated guanylate kinase, WW and PDZ domain containing 3	-1.14171	3.68716e-12	yes	down
ENSAPLG00000002646	PCOLCE2	procollagen C-endopeptidase enhancer 2	-2.24018	0.0386805	yes	down
ENSAPLG00000002698	SCUBE2	signal peptide, CUB domain and EGF like domain containing 2	-2.34047	0.0141817	yes	down
ENSAPLG00000002724	ARFGEF3	ARFGEF family member 3	-1.71685	0.00142446	yes	down
ENSAPLG00000002819	CNGB1	cyclic nucleotide gated channel subunit beta 1	1.67678	0.00366775	yes	up
ENSAPLG00000002837	PSD3	pleckstrin and Sec7 domain containing 3	-1.77325	3.74536e-05	yes	down
ENSAPLG00000002842	SH3TC2	SH3 domain and tetratricopeptide repeats 2	1.06331	0.0153594	yes	up
ENSAPLG00000002910		-	2.58104	1.10641e-21	yes	up
ENSAPLG00000002945		-	1.34649	0.0180894	yes	up
ENSAPLG00000002947		catenin alpha 2	-1.05771	0.00593271	yes	down
ENSAPLG00000002963	ZBTB16	zinc finger and BTB domain containing 16	1.59554	0.000636722	yes	up
ENSAPLG00000002975		-	-1.33778	0.00138718	yes	down
ENSAPLG00000003004		-	2.96491	0.0183811	yes	up
ENSAPLG00000003010	ICA1	islet cell autoantigen 1	1.0226	4.32124e-07	yes	up
ENSAPLG00000003036	NHSL1	NHS like 1	-1.31113	1.15983e-13	yes	down
ENSAPLG00000003060	NINJ2	ninjurin 2	-7.05887	0.000392324	yes	down
ENSAPLG00000003100	OXTR	oxytocin receptor	-1.31888	7.42701e-05	yes	down
ENSAPLG00000003120	NALCN	sodium leak channel, non-selective	-3.31699	0.00247646	yes	down
ENSAPLG00000003128	ATP6V0D2	ATPase H+ transporting V0 subunit d2	3.20211	0.0460077	yes	up
ENSAPLG00000003169	BMF	Bcl2 modifying factor	-1.30943	0.000733396	yes	down
ENSAPLG00000003242	WNT2	Wnt family member 2	-1.4079	8.15806e-05	yes	down
ENSAPLG00000003289	SRGAP3	SLIT-ROBO Rho GTPase activating protein 3	-1.01317	2.84421e-16	yes	down
ENSAPLG00000003302	DAPL1	death associated protein like 1	1.10994	0.000393923	yes	up
ENSAPLG00000003442		-	-1.35387	8.09071e-06	yes	down
ENSAPLG00000003454		-	-1.20628	5.32094e-05	yes	down
ENSAPLG00000003497		-	-1.78897	2.31409e-23	yes	down
ENSAPLG00000003531	HACD4	3-hydroxyacyl-CoA dehydratase 4	-1.13715	1.1077e-07	yes	down
ENSAPLG00000003541	GALNT16	polypeptide N-acetylgalactosaminyltransferase 16	-1.01983	0.000664952	yes	down
ENSAPLG00000003627	FKBP5	FKBP prolyl isomerase 5	1.93832	4.31639e-17	yes	up
ENSAPLG00000003655	UNC13B	unc-13 homolog B	-1.31196	0.0305132	yes	down
ENSAPLG00000003663	ITGA11	integrin subunit alpha 11	-1.74402	3.14235e-32	yes	down
ENSAPLG00000003760	TENM2	teneurin transmembrane protein 2	-3.03154	0.0269327	yes	down
ENSAPLG00000003775	HAL	histidine ammonia-lyase	-1.91872	0.00410822	yes	down
ENSAPLG00000003787	FAM180A	family with sequence similarity 180 member A	-1.03048	0.0248133	yes	down
ENSAPLG00000003788	MMP2	matrix metallopeptidase 2	-1.02202	7.54773e-09	yes	down
ENSAPLG00000003818	DSP	desmoplakin	-1.74732	0.0183016	yes	down
ENSAPLG00000003866		-	1.34235	2.97009e-15	yes	up
ENSAPLG00000003871		-	-1.07166	2.10936e-08	yes	down
ENSAPLG00000003893	CYBRD1	cytochrome b reductase 1	-1.23686	7.09561e-06	yes	down
ENSAPLG00000003901	SEMA3C	semaphorin 3C	-1.08693	0.000675161	yes	down
ENSAPLG00000003929	NRXN1	neurexin 1	-1.63424	0.00884508	yes	down
ENSAPLG00000003944	FAM161A	FAM161 centrosomal protein A	-1.00613	0.011295	yes	down
ENSAPLG00000004203	CDH2	cadherin 2	-1.38853	0.00792525	yes	down
ENSAPLG00000004238	EVC2	EvC ciliary complex subunit 2	-1.63455	2.10066e-05	yes	down
ENSAPLG00000004246		-	-2.39131	0.00319816	yes	down
ENSAPLG00000004315	MCF2	MCF.2 cell line derived transforming sequence	-1.72798	0.00974583	yes	down
ENSAPLG00000004328	FGF7	fibroblast growth factor 7	-1.16963	3.30728e-08	yes	down
ENSAPLG00000004368	GALNT17	polypeptide N-acetylgalactosaminyltransferase 17	-1.18589	3.85833e-06	yes	down
ENSAPLG00000004369	RFX2	regulatory factor X2	1.40402	0.000207962	yes	up
ENSAPLG00000004584	ANGPTL5	angiopoietin like 5	-3.51667	3.77692e-26	yes	down
ENSAPLG00000004592	DNAJC12	DnaJ heat shock protein family (Hsp40) member C12	1.38021	0.0450785	yes	up
ENSAPLG00000004624	ADAMTS19	ADAM metallopeptidase with thrombospondin type 1 motif 19	-1.94468	7.80904e-06	yes	down
ENSAPLG00000004690	CEP126	centrosomal protein 126	-5.41092	9.8792e-07	yes	down
ENSAPLG00000004755	PKP2	plakophilin 2	-1.14134	0.00105178	yes	down
ENSAPLG00000004801		-	-1.28498	0.0115507	yes	down
ENSAPLG00000004838		-	-1.48482	0.0118354	yes	down
ENSAPLG00000005002		-	-1.03123	0.00395088	yes	down
ENSAPLG00000005057	CSDC2	cold shock domain containing C2	2.30468	0.00028727	yes	up
ENSAPLG00000005104	HSPH1	heat shock protein family H (Hsp110) member 1	1.37489	5.55801e-05	yes	up
ENSAPLG00000005135	ENTPD2	ectonucleoside triphosphate diphosphohydrolase 2	-1.15277	2.49231e-05	yes	down
ENSAPLG00000005186	ASPN	asporin	-1.49494	8.75022e-08	yes	down
ENSAPLG00000005233	C1QTNF7	C1q and TNF related 7	-1.4103	2.21348e-06	yes	down
ENSAPLG00000005288	FBXO32	F-box protein 32	-1.12822	0.0292136	yes	down
ENSAPLG00000005369	OMD	osteomodulin	-2.48598	3.62484e-10	yes	down
ENSAPLG00000005370		fibronectin type III domain containing 1	-1.43599	5.84686e-21	yes	down
ENSAPLG00000005371	OGN	osteoglycin	-1.52497	1.73763e-18	yes	down
ENSAPLG00000005430		GDNF family receptor alpha 4	-1.77381	1.00362e-06	yes	down
ENSAPLG00000005541	TRPC3	transient receptor potential cation channel subfamily C member 3	1.68276	0.0036453	yes	up
ENSAPLG00000005565	FBN1	fibrillin 1	-1.83383	2.45008e-17	yes	down
ENSAPLG00000005645	ADAM33	ADAM metallopeptidase domain 33	-1.29603	2.22567e-07	yes	down
ENSAPLG00000005674	LRTM2	leucine rich repeats and transmembrane domains 2	-5.56716	0.0083843	yes	down
ENSAPLG00000005707	FAM107A	family with sequence similarity 107 member A	2.80988	7.92191e-05	yes	up
ENSAPLG00000005717	HSD11B1L	hydroxysteroid 11-beta dehydrogenase 1 like	1.44699	5.7391e-08	yes	up
ENSAPLG00000005725		-	-1.03647	0.0013421	yes	down
ENSAPLG00000005745	PLIN2	perilipin 2	1.4757	0.000197441	yes	up
ENSAPLG00000005866	RORA	RAR related orphan receptor A	-1.09174	4.19186e-05	yes	down
ENSAPLG00000005879	MBOAT1	membrane bound O-acyltransferase domain containing 1	-1.02255	1.79379e-05	yes	down
ENSAPLG00000005910		-	2.39787	0.0484041	yes	up
ENSAPLG00000005942	IL18	interleukin 18	1.31657	0.0216601	yes	up
ENSAPLG00000005986		-	-2.78911	0.00163536	yes	down
ENSAPLG00000006049		-	-1.4557	1.63491e-09	yes	down
ENSAPLG00000006051	ADAMTS8	ADAM metallopeptidase with thrombospondin type 1 motif 8	-1.23049	0.00653428	yes	down
ENSAPLG00000006060	ACTG2	actin gamma 2, smooth muscle	-1.27639	0.0336853	yes	down
ENSAPLG00000006061	CFAP69	cilia and flagella associated protein 69	-1.334	0.0414784	yes	down
ENSAPLG00000006081	THRB	thyroid hormone receptor beta	-1.33496	0.00541533	yes	down
ENSAPLG00000006199	KIF17	kinesin family member 17	-1.75816	0.00625859	yes	down
ENSAPLG00000006274	ALDH1A3	aldehyde dehydrogenase 1 family member A3	-1.59752	0.0199931	yes	down
ENSAPLG00000006296	CCDC125	coiled-coil domain containing 125	8.78901	7.54773e-09	yes	up
ENSAPLG00000006300	DLGAP5	DLG associated protein 5	1.06713	0.00117431	yes	up
ENSAPLG00000006311	POSTN	periostin	-2.48803	1.49278e-16	yes	down
ENSAPLG00000006381	FGF16	fibroblast growth factor 16	-1.70369	0.000346572	yes	down
ENSAPLG00000006413	FHOD3	formin homology 2 domain containing 3	-1.65102	9.4763e-09	yes	down
ENSAPLG00000006426	JPH3	junctophilin 3	-2.0185	0.000482122	yes	down
ENSAPLG00000006488	TBX5	T-box transcription factor 5	-4.30676	0.0173342	yes	down
ENSAPLG00000006500	RSPO1	R-spondin 1	-3.19939	1.51144e-13	yes	down
ENSAPLG00000006538	FZD1	frizzled class receptor 1	-1.04177	0.00233391	yes	down
ENSAPLG00000006589	APCDD1	APC down-regulated 1	-2.4083	3.42511e-07	yes	down
ENSAPLG00000006597	FABP5	fatty acid binding protein 5	1.50601	5.32697e-30	yes	up
ENSAPLG00000006598	ATP9A	ATPase phospholipid transporting 9A (putative)	-1.40348	0.0430075	yes	down
ENSAPLG00000006605	DENND5B	DENN domain containing 5B	-1.64263	0.000423544	yes	down
ENSAPLG00000006619	RNF165	ring finger protein 165	-1.08916	2.42697e-05	yes	down
ENSAPLG00000006647	BRIX1	biogenesis of ribosomes BRX1	1.07811	0.000932493	yes	up
ENSAPLG00000006648	ROBO1	roundabout guidance receptor 1	-1.33635	4.91651e-05	yes	down
ENSAPLG00000006682	SFRP4	secreted frizzled related protein 4	-2.39503	1.11434e-12	yes	down
ENSAPLG00000006691	SH3PXD2A	SH3 and PX domains 2A	-1.3084	0.000201046	yes	down
ENSAPLG00000006692	SINHCAF	SIN3-HDAC complex associated factor	1.11031	0.00683023	yes	up
ENSAPLG00000006728	CCN3	cellular communication network factor 3	-2.43501	0.0431645	yes	down
ENSAPLG00000006806	MXRA8	matrix remodeling associated 8	-1.03461	3.32081e-16	yes	down
ENSAPLG00000006824	RASGRF2	Ras protein specific guanine nucleotide releasing factor 2	1.02271	1.09235e-06	yes	up
ENSAPLG00000006849	SPON1	spondin 1	-2.38704	0.0175127	yes	down
ENSAPLG00000006899	PTPRU	protein tyrosine phosphatase receptor type U	-1.13844	0.00229638	yes	down
ENSAPLG00000006948	ABCA10	ATP binding cassette subfamily A member 10	-1.09668	0.0052015	yes	down
ENSAPLG00000006967	MARCHF11	membrane associated ring-CH-type finger 11	2.65521	0.000268992	yes	up
ENSAPLG00000006999	FAM169A	family with sequence similarity 169 member A	-1.96146	0.0261896	yes	down
ENSAPLG00000007051	PTGFRN	prostaglandin F2 receptor inhibitor	-1.08609	2.72389e-09	yes	down
ENSAPLG00000007074		regulator of calcineurin 1	1.00968	5.34837e-05	yes	up
ENSAPLG00000007108	CLCN4	chloride voltage-gated channel 4	-1.58754	0.0160296	yes	down
ENSAPLG00000007114	ADAMTSL2	ADAMTS like 2	-1.27695	0.000486162	yes	down
ENSAPLG00000007123	IGSF3	immunoglobulin superfamily member 3	-2.62822	2.31444e-05	yes	down
ENSAPLG00000007124	TRABD2B	TraB domain containing 2B	-2.05649	0.0285347	yes	down
ENSAPLG00000007141		-	-1.24185	0.000671138	yes	down
ENSAPLG00000007165	PAPLN	papilin, proteoglycan like sulfated glycoprotein	-2.22072	1.13504e-08	yes	down
ENSAPLG00000007185	CEP250	centrosomal protein 250	-1.19155	1.2277e-09	yes	down
ENSAPLG00000007195		-	-1.5653	1.69577e-06	yes	down
ENSAPLG00000007202	ARHGAP40	Rho GTPase activating protein 40	-2.12765	1.23739e-08	yes	down
ENSAPLG00000007205		ferritin heavy chain 1	1.18026	3.94134e-12	yes	up
ENSAPLG00000007343	CAP2	cyclase associated actin cytoskeleton regulatory protein 2	-1.12672	0.00654181	yes	down
ENSAPLG00000007350	NIBAN1	niban apoptosis regulator 1	-1.05802	1.54897e-06	yes	down
ENSAPLG00000007359	ANXA1	annexin A1	1.16076	8.6797e-06	yes	up
ENSAPLG00000007464	PRKAA2	protein kinase AMP-activated catalytic subunit alpha 2	-2.37616	0.00255654	yes	down
ENSAPLG00000007593	FMOD	fibromodulin	-10.733	3.42738e-07	yes	down
ENSAPLG00000007675	MYO7A	myosin VIIA	-2.13763	0.000295377	yes	down
ENSAPLG00000007688		-	-1.03597	0.00092578	yes	down
ENSAPLG00000007729		desmoglein 2	-3.98246	0.0145697	yes	down
ENSAPLG00000007740		-	1.15082	5.47757e-22	yes	up
ENSAPLG00000007741	ITGB8	integrin subunit beta 8	-4.51303	3.92836e-05	yes	down
ENSAPLG00000007795	MXRA5	matrix remodeling associated 5	-1.29952	0.000528456	yes	down
ENSAPLG00000007797		-	1.41628	3.05819e-08	yes	up
ENSAPLG00000007858	COL5A2	collagen type V alpha 2 chain	-1.10733	5.39381e-06	yes	down
ENSAPLG00000007898	FAAH	fatty acid amide hydrolase	-1.24397	0.000150747	yes	down
ENSAPLG00000007912	WDR88	WD repeat domain 88	-2.788	0.00719375	yes	down
ENSAPLG00000007917		-	-3.0141	5.68619e-37	yes	down
ENSAPLG00000007938	GALNT10	polypeptide N-acetylgalactosaminyltransferase 10	-1.06528	1.91792e-05	yes	down
ENSAPLG00000007941	DZIP1L	DAZ interacting zinc finger protein 1 like	-4.43506	0.0497648	yes	down
ENSAPLG00000007951	PRR16	proline rich 16	-1.48606	3.40103e-08	yes	down
ENSAPLG00000007967	HES5	hes family bHLH transcription factor 5	-4.87264	0.0204617	yes	down
ENSAPLG00000008107	SIX4	SIX homeobox 4	-1.29981	0.0351774	yes	down
ENSAPLG00000008120		-	-1.07886	3.23933e-05	yes	down
ENSAPLG00000008140	MATN4	matrilin 4	-2.75605	0.00392148	yes	down
ENSAPLG00000008184	VILL	villin like	-1.87077	0.0212983	yes	down
ENSAPLG00000008222	LRIG3	leucine rich repeats and immunoglobulin like domains 3	-1.32351	1.01757e-07	yes	down
ENSAPLG00000008242	PTGES	prostaglandin E synthase	-1.30836	1.27645e-07	yes	down
ENSAPLG00000008248	ABTB2	ankyrin repeat and BTB domain containing 2	-2.77328	0.00014846	yes	down
ENSAPLG00000008249	LAMB2	laminin subunit beta 2	-1.35012	1.54245e-22	yes	down
ENSAPLG00000008273	COL14A1	collagen type XIV alpha 1 chain	-2.10834	0.00101141	yes	down
ENSAPLG00000008288	SPECC1	sperm antigen with calponin homology and coiled-coil domains 1	-1.14959	9.60341e-08	yes	down
ENSAPLG00000008295	BNC2	basonuclin 2	-1.07891	0.00194047	yes	down
ENSAPLG00000008419	TBC1D9	TBC1 domain family member 9	-1.2845	0.000259775	yes	down
ENSAPLG00000008504	IGF1R	insulin like growth factor 1 receptor	-1.0319	0.000412852	yes	down
ENSAPLG00000008530		-	1.07458	0.0484302	yes	up
ENSAPLG00000008584	SRPX2	sushi repeat containing protein X-linked 2	-1.04597	4.62177e-05	yes	down
ENSAPLG00000008605	C1QTNF1	C1q and TNF related 1	-2.55377	0.0376302	yes	down
ENSAPLG00000008644	ADCY2	adenylate cyclase 2	-1.13697	0.0230199	yes	down
ENSAPLG00000008655		-	2.01072	8.58981e-08	yes	up
ENSAPLG00000008657	FAM149A	family with sequence similarity 149 member A	-1.70026	0.0351834	yes	down
ENSAPLG00000008691	EEF1A2	eukaryotic translation elongation factor 1 alpha 2	-1.4895	0.00221802	yes	down
ENSAPLG00000008732	ARL9	ADP ribosylation factor like GTPase 9	1.03501	0.000252054	yes	up
ENSAPLG00000008744	SOX6	SRY-box transcription factor 6	-1.02527	0.0350175	yes	down
ENSAPLG00000008799	HMGXB4	HMG-box containing 4	-20.2049	0.000115385	yes	down
ENSAPLG00000008853	PCNX2	pecanex 2	-1.63844	0.0305132	yes	down
ENSAPLG00000008909	ADGRG2	adhesion G protein-coupled receptor G2	-2.22363	0.00130834	yes	down
ENSAPLG00000009110	MOXD1	monooxygenase DBH like 1	-1.70139	4.45359e-06	yes	down
ENSAPLG00000009144	SYN2	synapsin II	-1.11169	0.0409629	yes	down
ENSAPLG00000009233		-	-1.31161	0.0160955	yes	down
ENSAPLG00000009253		-	-1.18186	1.14625e-07	yes	down
ENSAPLG00000009260	EBF2	EBF transcription factor 2	-1.16944	2.79267e-08	yes	down
ENSAPLG00000009329	PRKCA	protein kinase C alpha	-1.03781	0.0149717	yes	down
ENSAPLG00000009340		-	-5.39467	0.0263955	yes	down
ENSAPLG00000009360	SEMA6D	semaphorin 6D	-1.06407	3.02676e-05	yes	down
ENSAPLG00000009366		-	1.32777	1.23264e-13	yes	up
ENSAPLG00000009368	DCC	DCC netrin 1 receptor	-5.40995	0.0331867	yes	down
ENSAPLG00000009401	FGL1	fibrinogen like 1	-1.10596	8.79322e-06	yes	down
ENSAPLG00000009456	SNCA	synuclein alpha	-2.31611	0.0485178	yes	down
ENSAPLG00000009615	DHRS9	dehydrogenase/reductase 9	-1.85328	0.00279694	yes	down
ENSAPLG00000009645	TBX15	T-box transcription factor 15	-1.60963	0.000588972	yes	down
ENSAPLG00000009654	GALNT14	polypeptide N-acetylgalactosaminyltransferase 14	-3.08072	2.4038e-07	yes	down
ENSAPLG00000009660	ELOVL7	ELOVL fatty acid elongase 7	1.08036	5.30429e-06	yes	up
ENSAPLG00000009662	LMBR1L	limb development membrane protein 1 like	1.09218	0.0220901	yes	up
ENSAPLG00000009704	EPHB3	EPH receptor B3	-1.20128	1.73993e-11	yes	down
ENSAPLG00000009722	SGSM1	small G protein signaling modulator 1	-1.58195	5.41759e-12	yes	down
ENSAPLG00000009781	SLIT2	slit guidance ligand 2	-1.23561	0.00173943	yes	down
ENSAPLG00000009829	DNASE1L3	deoxyribonuclease 1 like 3	1.21576	1.01508e-09	yes	up
ENSAPLG00000009852		-	-1.02169	0.0431866	yes	down
ENSAPLG00000009916	DCLK1	doublecortin like kinase 1	-2.61946	4.92587e-05	yes	down
ENSAPLG00000009936		-	-1.33974	1.46696e-11	yes	down
ENSAPLG00000009957	IYD	iodotyrosine deiodinase	-1.18993	0.014905	yes	down
ENSAPLG00000009975	HHIP	hedgehog interacting protein	-2.46627	1.1077e-07	yes	down
ENSAPLG00000009986	STMN1	stathmin 1	1.01831	0.0110857	yes	up
ENSAPLG00000010000	DOCK5	dedicator of cytokinesis 5	-1.41998	6.83069e-09	yes	down
ENSAPLG00000010035	LPAR1	lysophosphatidic acid receptor 1	-1.55939	3.02874e-07	yes	down
ENSAPLG00000010077	NAALADL2	N-acetylated alpha-linked acidic dipeptidase like 2	-1.17477	0.00625859	yes	down
ENSAPLG00000010200		-	3.02562	0.0280132	yes	up
ENSAPLG00000010210	UROD	uroporphyrinogen decarboxylase	1.06223	6.83069e-09	yes	up
ENSAPLG00000010237	CDC20	cell division cycle 20	1.37942	0.02973	yes	up
ENSAPLG00000010270	CDK1	cyclin dependent kinase 1	1.40515	0.0131961	yes	up
ENSAPLG00000010314		-	-4.0022	2.47397e-10	yes	down
ENSAPLG00000010331	DCX	doublecortin	-1.76044	6.84289e-16	yes	down
ENSAPLG00000010333	ADAMTS3	ADAM metallopeptidase with thrombospondin type 1 motif 3	-1.13229	0.000206778	yes	down
ENSAPLG00000010423	THSD4	thrombospondin type 1 domain containing 4	-1.57084	7.38987e-06	yes	down
ENSAPLG00000010434		-	-5.56502	0.0090975	yes	down
ENSAPLG00000010439	WNT11	Wnt family member 11	-1.20812	0.000584256	yes	down
ENSAPLG00000010446	SEMA3D	semaphorin 3D	-2.86582	2.7048e-05	yes	down
ENSAPLG00000010564		-	1.18414	6.92965e-08	yes	up
ENSAPLG00000010565	GALNT5	polypeptide N-acetylgalactosaminyltransferase 5	-1.82479	2.06244e-09	yes	down
ENSAPLG00000010666	METRNL	meteorin like, glial cell differentiation regulator	-1.35497	7.26891e-07	yes	down
ENSAPLG00000010674	MKX	mohawk homeobox	-4.39068	0.00606435	yes	down
ENSAPLG00000010742	SYT6	synaptotagmin 6	-1.89591	2.68132e-07	yes	down
ENSAPLG00000010819	XYLT1	xylosyltransferase 1	-1.28641	1.84679e-12	yes	down
ENSAPLG00000010833	KREMEN1	kringle containing transmembrane protein 1	-1.84469	0.000102821	yes	down
ENSAPLG00000010929	TBX22	T-box transcription factor 22	-6.11928	0.00410838	yes	down
ENSAPLG00000010958	PLP1	proteolipid protein 1	-5.48313	0.00166097	yes	down
ENSAPLG00000010994	KCNH7	potassium voltage-gated channel subfamily H member 7	-6.0062	0.0100785	yes	down
ENSAPLG00000011043	PGM5	phosphoglucomutase 5	-1.68922	5.56731e-05	yes	down
ENSAPLG00000011069	ST8SIA5	ST8 alpha-N-acetyl-neuraminide alpha-2,8-sialyltransferase 5	-4.81803	0.0224783	yes	down
ENSAPLG00000011104	NHS	NHS actin remodeling regulator	-1.12678	0.0297443	yes	down
ENSAPLG00000011112		-	-1.02039	0.00570351	yes	down
ENSAPLG00000011192	ADAMTSL3	ADAMTS like 3	-1.38869	0.00615874	yes	down
ENSAPLG00000011219	ISLR2	immunoglobulin superfamily containing leucine rich repeat 2	-1.6744	1.01401e-06	yes	down
ENSAPLG00000011265	PDZRN4	PDZ domain containing ring finger 4	-4.40945	0.000412635	yes	down
ENSAPLG00000011274	TBX18	T-box transcription factor 18	-1.47827	1.50603e-07	yes	down
ENSAPLG00000011456	ISM1	isthmin 1	-1.66112	7.31852e-05	yes	down
ENSAPLG00000011470	CDC42EP3	CDC42 effector protein 3	1.36559	9.69128e-10	yes	up
ENSAPLG00000011471	LINGO1	leucine rich repeat and Ig domain containing 1	-1.26099	6.69355e-07	yes	down
ENSAPLG00000011472	GPR141	G protein-coupled receptor 141	-1.01739	0.0201268	yes	down
ENSAPLG00000011554	TSHZ2	teashirt zinc finger homeobox 2	-1.3892	1.20865e-07	yes	down
ENSAPLG00000011574	CHRDL1	chordin like 1	-1.73479	3.94726e-11	yes	down
ENSAPLG00000011614	UBE2QL1	ubiquitin conjugating enzyme E2 Q family like 1	-1.64455	0.00162761	yes	down
ENSAPLG00000011635	DLL1	delta like canonical Notch ligand 1	-1.40559	6.47175e-05	yes	down
ENSAPLG00000011706	UPP1	uridine phosphorylase 1	1.26038	0.000370197	yes	up
ENSAPLG00000011722	ITGB4	integrin subunit beta 4	-1.61341	4.46344e-06	yes	down
ENSAPLG00000011734	MFSD2A	major facilitator superfamily domain containing 2A	1.21941	6.47175e-05	yes	up
ENSAPLG00000011754		-	6.1974	0.021506	yes	up
ENSAPLG00000011765		-	1.05338	4.39055e-10	yes	up
ENSAPLG00000011791	KCNMB1	potassium calcium-activated channel subfamily M regulatory beta subunit 1	-1.03917	0.00812237	yes	down
ENSAPLG00000011890		-	-1.43605	5.47336e-05	yes	down
ENSAPLG00000011900	PRAG1	PEAK1 related, kinase-activating pseudokinase 1	1.24254	6.96488e-07	yes	up
ENSAPLG00000011911	INVS	inversin	-1.29274	4.03709e-05	yes	down
ENSAPLG00000011940	CRISPLD2	cysteine rich secretory protein LCCL domain containing 2	1.38544	5.80404e-15	yes	up
ENSAPLG00000011975		-	-1.07582	6.7831e-06	yes	down
ENSAPLG00000012027	ATP10B	ATPase phospholipid transporting 10B (putative)	-6.00159	0.00227069	yes	down
ENSAPLG00000012071		-	-2.87364	0.0256419	yes	down
ENSAPLG00000012082		-	-3.08036	0.0350358	yes	down
ENSAPLG00000012162	ABLIM2	actin binding LIM protein family member 2	-1.60194	0.00799806	yes	down
ENSAPLG00000012164	HTR2C	5-hydroxytryptamine receptor 2C	-2.7455	0.00541533	yes	down
ENSAPLG00000012181	WNT5A	Wnt family member 5A	-1.14997	9.43586e-07	yes	down
ENSAPLG00000012188		-	-1.42618	0.0234723	yes	down
ENSAPLG00000012189	TRIM36	tripartite motif containing 36	-1.44276	0.00132896	yes	down
ENSAPLG00000012197	GALNT12	polypeptide N-acetylgalactosaminyltransferase 12	-1.0327	0.00272538	yes	down
ENSAPLG00000012204	ACTR6	actin related protein 6	1.02966	3.87684e-11	yes	up
ENSAPLG00000012206		-	-1.77495	3.66027e-10	yes	down
ENSAPLG00000012207	CD44	CD44 molecule (Indian blood group)	1.04661	0.00978448	yes	up
ENSAPLG00000012230	MSTN	myostatin	-2.13309	0.00138766	yes	down
ENSAPLG00000012332		-	2.16659	5.50319e-20	yes	up
ENSAPLG00000012475		-	-1.71672	1.51863e-08	yes	down
ENSAPLG00000012505	EPB41L3	erythrocyte membrane protein band 4.1 like 3	-1.46396	5.10228e-06	yes	down
ENSAPLG00000012537	PTCHD1	patched domain containing 1	-1.07598	9.36848e-05	yes	down
ENSAPLG00000012538	EPHA3	EPH receptor A3	-1.98225	0.00265383	yes	down
ENSAPLG00000012607	BCHE	butyrylcholinesterase	-1.75257	0.0356893	yes	down
ENSAPLG00000012621	LTBP1	latent transforming growth factor beta binding protein 1	-1.81549	1.54245e-22	yes	down
ENSAPLG00000012634	SLC22A15	solute carrier family 22 member 15	-1.01888	0.0113383	yes	down
ENSAPLG00000012668	SFMBT2	Scm like with four mbt domains 2	-1.24806	0.0204093	yes	down
ENSAPLG00000012700	NOS1	nitric oxide synthase 1	-3.5172	0.0260625	yes	down
ENSAPLG00000012734	TTC33	tetratricopeptide repeat domain 33	1.09788	0.00395413	yes	up
ENSAPLG00000012802	LPAR2	lysophosphatidic acid receptor 2	-1.4101	0.00071411	yes	down
ENSAPLG00000012832	DRP2	dystrophin related protein 2	-2.80204	0.0375088	yes	down
ENSAPLG00000012883	SEMA3A	semaphorin 3A	-1.84142	0.00684826	yes	down
ENSAPLG00000012910	ZFHX4	zinc finger homeobox 4	-1.29376	1.01028e-10	yes	down
ENSAPLG00000012925	PAMR1	peptidase domain containing associated with muscle regeneration 1	-1.15679	0.000101694	yes	down
ENSAPLG00000012938	SHOX	short stature homeobox	-2.37696	0.00052723	yes	down
ENSAPLG00000013035	NAV2	neuron navigator 2	-2.60356	2.89907e-30	yes	down
ENSAPLG00000013210	EMILIN2	elastin microfibril interfacer 2	-1.21369	8.12114e-14	yes	down
ENSAPLG00000013257	TLL1	tolloid like 1	-1.3252	0.00378951	yes	down
ENSAPLG00000013271	NTRK3	neurotrophic receptor tyrosine kinase 3	-1.08052	0.0427312	yes	down
ENSAPLG00000013282		-	-2.01547	1.04491e-21	yes	down
ENSAPLG00000013457	CLDN1	claudin 1	-2.75469	7.27755e-13	yes	down
ENSAPLG00000013464	NCKAP5	NCK associated protein 5	-1.08798	1.6733e-06	yes	down
ENSAPLG00000013533	CLIP4	CAP-Gly domain containing linker protein family member 4	-2.0178	0.00676191	yes	down
ENSAPLG00000013554	SEMA3E	semaphorin 3E	-3.4195	0.00014846	yes	down
ENSAPLG00000013567	IMPG2	interphotoreceptor matrix proteoglycan 2	-2.01927	1.39088e-08	yes	down
ENSAPLG00000013623	CAMK4	calcium/calmodulin dependent protein kinase IV	-1.23176	5.54944e-05	yes	down
ENSAPLG00000013624	CRISPLD1	cysteine rich secretory protein LCCL domain containing 1	-1.94942	0.00219233	yes	down
ENSAPLG00000013648	PTCHD3	patched domain containing 3	-1.43104	0.0267782	yes	down
ENSAPLG00000013655		-	2.47437	0.00389436	yes	up
ENSAPLG00000013670	ADGRD1	adhesion G protein-coupled receptor D1	-1.38602	0.00350466	yes	down
ENSAPLG00000013734	LVRN	laeverin	-1.65809	1.22552e-05	yes	down
ENSAPLG00000013888	ADAM19	ADAM metallopeptidase domain 19	-1.25125	0.0103037	yes	down
ENSAPLG00000013913		-	-2.0284	6.13843e-13	yes	down
ENSAPLG00000013929	VEGFD	vascular endothelial growth factor D	-1.24552	0.00667454	yes	down
ENSAPLG00000013935		-	-2.7159	0.00120253	yes	down
ENSAPLG00000013945	GXYLT2	glucoside xylosyltransferase 2	-1.07723	4.73917e-06	yes	down
ENSAPLG00000013955	HABP2	hyaluronan binding protein 2	2.30395	0.0284168	yes	up
ENSAPLG00000013997	MYC	MYC proto-oncogene, bHLH transcription factor	1.08609	0.00987984	yes	up
ENSAPLG00000014005	MFAP5	microfibril associated protein 5	-2.48255	2.56786e-20	yes	down
ENSAPLG00000014027	FBLN2	fibulin 2	-1.22822	2.02971e-06	yes	down
ENSAPLG00000014035		-	-2.17441	0.00721635	yes	down
ENSAPLG00000014066	RIMKLB	ribosomal modification protein rimK like family member B	-1.43936	8.26293e-06	yes	down
ENSAPLG00000014096		-	1.07663	0.0201907	yes	up
ENSAPLG00000014305		-	1.12283	0.000387057	yes	up
ENSAPLG00000014519	SLC22A16	solute carrier family 22 member 16	-1.01276	9.41254e-05	yes	down
ENSAPLG00000014545	PPM1E	protein phosphatase, Mg2+/Mn2+ dependent 1E	-2.34437	3.88182e-23	yes	down
ENSAPLG00000014558	WNT2B	Wnt family member 2B	-2.27128	0.0377185	yes	down
ENSAPLG00000014605		-	1.04572	0.000339607	yes	up
ENSAPLG00000014642	CDON	cell adhesion associated, oncogene regulated	-1.02777	4.95405e-11	yes	down
ENSAPLG00000014659	MBP	myelin basic protein	-1.69448	0.00404422	yes	down
ENSAPLG00000014673	MDGA2	MAM domain containing glycosylphosphatidylinositol anchor 2	-2.93238	0.00043875	yes	down
ENSAPLG00000014788	NIPAL2	NIPA like domain containing 2	-2.51741	0.00742789	yes	down
ENSAPLG00000014834	CPB1	carboxypeptidase B1	-1.93338	0.0131386	yes	down
ENSAPLG00000014890	CDH17	cadherin 17	1.52481	0.0146895	yes	up
ENSAPLG00000014928	PCSK5	proprotein convertase subtilisin/kexin type 5	-1.04678	1.14522e-06	yes	down
ENSAPLG00000014957		-	1.65978	0.00759009	yes	up
ENSAPLG00000014966	SMOC1	SPARC related modular calcium binding 1	-1.20511	0.000178405	yes	down
ENSAPLG00000015017	SPON2	spondin 2	-3.0966	0.000631367	yes	down
ENSAPLG00000015050	EMB	embigin	-1.26578	0.0318042	yes	down
ENSAPLG00000015054	BOC	BOC cell adhesion associated, oncogene regulated	-1.22217	6.84289e-16	yes	down
ENSAPLG00000015085	NPAS3	neuronal PAS domain protein 3	-2.95115	0.0284168	yes	down
ENSAPLG00000015226	PSTPIP1	proline-serine-threonine phosphatase interacting protein 1	1.03296	0.00785927	yes	up
ENSAPLG00000015289	NQO2	N-ribosyldihydronicotinamide:quinone reductase 2	-1.20259	0.00328806	yes	down
ENSAPLG00000015453	TMCC3	transmembrane and coiled-coil domain family 3	1.59763	7.54773e-09	yes	up
ENSAPLG00000015530		-	-2.80411	0.0109037	yes	down
ENSAPLG00000015539	SIRT3	sirtuin 3	-1.00525	0.00205701	yes	down
ENSAPLG00000015660	KIAA0408	KIAA0408	-1.90583	1.1009e-07	yes	down
ENSAPLG00000015737	LGR5	leucine rich repeat containing G protein-coupled receptor 5	-2.44387	1.47925e-06	yes	down
ENSAPLG00000015814	NLGN3	neuroligin 3	-1.38821	0.0222286	yes	down
ENSAPLG00000015829	DKK3	dickkopf WNT signaling pathway inhibitor 3	-1.17997	5.5121e-05	yes	down
ENSAPLG00000015850		-	-1.525	0.017957	yes	down
ENSAPLG00000015902	LEPR	leptin receptor	-6.31714	0.00326096	yes	down
ENSAPLG00000015904	PTPRZ1	protein tyrosine phosphatase receptor type Z1	-2.3454	0.0421292	yes	down
ENSAPLG00000015925		-	-1.4566	5.97189e-05	yes	down
ENSAPLG00000015965	EDAR	ectodysplasin A receptor	-3.56258	0.0421292	yes	down
ENSAPLG00000015986	MINAR1	membrane integral NOTCH2 associated receptor 1	-3.0868	6.03503e-05	yes	down
ENSAPLG00000016034	VCAN	versican	-1.03651	5.34216e-10	yes	down
ENSAPLG00000016135	DACT2	dishevelled binding antagonist of beta catenin 2	-2.67389	0.0175388	yes	down
ENSAPLG00000016171		-	-1.28553	0.0166959	yes	down
ENSAPLG00000016241	C1QTNF6	C1q and TNF related 6	-1.86832	4.4616e-06	yes	down
ENSAPLG00000016279	SNRNP48	small nuclear ribonucleoprotein U11/U12 subunit 48	1.20268	0.00878156	yes	up
ENSAPLG00000016328	CISH	cytokine inducible SH2 containing protein	1.22914	0.00876269	yes	up
ENSAPLG00000016348		-	-1.93573	0.0042434	yes	down
ENSAPLG00000016421	DPT	dermatopontin	-1.2633	4.30279e-06	yes	down
ENSAPLG00000016426	TENM3	teneurin transmembrane protein 3	-1.10392	0.0255417	yes	down
ENSAPLG00000016465		-	-3.15885	0.00653428	yes	down
ENSAPLG00000016490		-	-1.23016	0.0246593	yes	down
ENSAPLG00000016516	NPTX1	neuronal pentraxin 1	-2.4703	0.0300648	yes	down
ENSAPLG00000016542		-	3.92769	0.00105444	yes	up
ENSAPLG00000016603	MYOC	myocilin	-1.81401	0.00372817	yes	down
ENSAPLG00000016615		-	-6.41691	0.00204943	yes	down
ENSAPLG00000016625		-	-1.12909	0.00350771	yes	down
ENSAPLG00000016649		-	-2.66709	0.00115446	yes	down
ENSAPLG00000016660	ZBTB7C	zinc finger and BTB domain containing 7C	-1.90219	0.0179993	yes	down
ENSAPLG00000016759		-	-1.10992	0.0284632	yes	down
ENSAPLG00000016763		-	1.2394	0.00153084	yes	up
ENSAPLG00000016867		-	-1.91041	0.000149553	yes	down
ENSAPLG00000016931		-	-1.96659	0.0486113	yes	down
ENSAPLG00000016945		-	-1.8321	0.00400921	yes	down
ENSAPLG00000016981		-	-4.94849	0.0190063	yes	down
ENSAPLG00000017123		-	3.58187	0.00387492	yes	up
ENSAPLG00000017129	SETBP1	SET binding protein 1	-1.4027	4.11499e-07	yes	down
ENSAPLG00000017150		-	-5.54093	0.0202877	yes	down
ENSAPLG00000017161		-	-3.14661	0.0213132	yes	down
ENSAPLG00000017244		-	-1.78442	0.0304258	yes	down
ENSAPLG00000017289	FEZ1	fasciculation and elongation protein zeta 1	1.41268	0.00944916	yes	up
ENSAPLG00000017296	FOXO6	forkhead box O6	-1.78204	3.67859e-06	yes	down
ENSAPLG00000017351		-	2.07391	0.0110984	yes	up
ENSAPLG00000017424		-	-6.34944	0.00301992	yes	down
ENSAPLG00000017523	FZD8	frizzled class receptor 8	-1.22435	5.00528e-09	yes	down
ENSAPLG00000017528		-	1.3329	4.92836e-06	yes	up
ENSAPLG00000017730	SMCO3	single-pass membrane protein with coiled-coil domains 3	-1.626	0.0252186	yes	down
ENSAPLG00000017761		-	-2.35425	0.0444873	yes	down
ENSAPLG00000018057		-	-1.77649	0.0453324	yes	down
ENSAPLG00000018082		-	-5.77849	0.00984354	yes	down
ENSAPLG00000018123		-	1.44187	3.18837e-05	yes	up
ENSAPLG00000018218		-	-2.01485	0.010769	yes	down
ENSAPLG00000018339		-	-1.66678	2.55221e-15	yes	down
ENSAPLG00000018368		-	-1.27987	0.0489843	yes	down
ENSAPLG00000018400	CDA	cytidine deaminase	1.29502	0.0413529	yes	up
ENSAPLG00000018428		-	-1.62481	0.00378004	yes	down
ENSAPLG00000018470		-	-1.01798	0.0201716	yes	down
ENSAPLG00000018500		-	-3.82747	0.0258475	yes	down
ENSAPLG00000018520		-	-1.26986	0.0457589	yes	down
ENSAPLG00000018566		-	-1.17458	7.08004e-09	yes	down
ENSAPLG00000018635		-	-2.59746	0.0425244	yes	down
ENSAPLG00000018688	HOXB3	homeobox B3	-1.00197	0.0418915	yes	down
ENSAPLG00000018857		-	-2.38354	4.98534e-08	yes	down
ENSAPLG00000018875		-	-3.27109	0.0170021	yes	down
ENSAPLG00000018903	INHBA	inhibin subunit beta A	-1.4668	0.0319884	yes	down
ENSAPLG00000019018		-	-1.05062	0.0233603	yes	down
ENSAPLG00000019026		-	-5.70838	0.0183008	yes	down
ENSAPLG00000019054		-	-2.96435	0.000335415	yes	down
ENSAPLG00000019124		-	-1.61643	0.0172183	yes	down
ENSAPLG00000019216	SOBP	sine oculis binding protein homolog	-1.95165	2.8232e-07	yes	down
ENSAPLG00000019231		-	-1.13569	0.000100189	yes	down
ENSAPLG00000019291		-	-1.94262	0.0166503	yes	down
ENSAPLG00000019302		-	-3.09272	1.43818e-44	yes	down
ENSAPLG00000019314		-	-2.25679	0.0358006	yes	down
ENSAPLG00000019416		-	-3.77529	2.93321e-05	yes	down
ENSAPLG00000019423	SYNGAP1	synaptic Ras GTPase activating protein 1	-1.15638	0.000719884	yes	down
ENSAPLG00000019454		-	-4.15062	1.16296e-10	yes	down
ENSAPLG00000019460	GPR82	G protein-coupled receptor 82	1.38301	0.0224489	yes	up
ENSAPLG00000019480		-	1.33938	0.00299767	yes	up
ENSAPLG00000019538	MAF	MAF bZIP transcription factor	-1.00445	6.63559e-05	yes	down
ENSAPLG00000019611		-	1.97558	0.00395088	yes	up
ENSAPLG00000019651		-	1.81708	0.0109112	yes	up
ENSAPLG00000019706		-	-1.00718	0.0347565	yes	down
ENSAPLG00000019711	SH3RF3	SH3 domain containing ring finger 3	-1.01558	0.00443575	yes	down
ENSAPLG00000019773	SASH3	SAM and SH3 domain containing 3	1.07093	0.0351888	yes	up
ENSAPLG00000019893		-	-5.41734	1.89932e-07	yes	down
ENSAPLG00000019961	FUT4	fucosyltransferase 4	-2.26935	0.0276483	yes	down
ENSAPLG00000019962		-	-6.85086	0.00134865	yes	down
ENSAPLG00000020029		-	-1.46393	8.46133e-05	yes	down
ENSAPLG00000020034		-	-2.11453	0.00317363	yes	down
ENSAPLG00000020078	SMIM5	small integral membrane protein 5	-1.4548	0.000471526	yes	down
ENSAPLG00000020100		-	-2.22432	0.0332018	yes	down
ENSAPLG00000020110	HES6	hes family bHLH transcription factor 6	1.02679	0.000197441	yes	up
ENSAPLG00000020261		-	-1.74126	0.0044422	yes	down
ENSAPLG00000020340		-	1.14621	0.00964031	yes	up
ENSAPLG00000020362		-	-3.74306	9.12525e-05	yes	down
ENSAPLG00000020374		-	-2.69834	0.00529568	yes	down
ENSAPLG00000020377	PRUNE2	prune homolog 2 with BCH domain	-2.35078	5.47336e-05	yes	down
ENSAPLG00000020378		-	-1.56563	8.6722e-08	yes	down
ENSAPLG00000020479	PCDH10	protocadherin 10	-6.58324	0.00110933	yes	down
ENSAPLG00000020498		-	-1.92174	1.7854e-08	yes	down
ENSAPLG00000020595		-	-1.42926	0.00311921	yes	down
ENSAPLG00000020615		-	-1.46158	2.01979e-07	yes	down
ENSAPLG00000020620	C1QTNF8	C1q and TNF related 8	-2.32594	2.30283e-08	yes	down
ENSAPLG00000020952	SERTAD4	SERTA domain containing 4	-1.01525	4.54122e-10	yes	down
ENSAPLG00000020956		-	-1.74356	0.0406823	yes	down
ENSAPLG00000020972		-	-5.70953	0.0350166	yes	down
ENSAPLG00000020986		-	-3.05326	0.00317363	yes	down
ENSAPLG00000021054		-	-1.97285	5.29133e-05	yes	down
ENSAPLG00000021165		-	-4.56186	0.0370988	yes	down
ENSAPLG00000021254		-	-1.03919	0.0027679	yes	down
ENSAPLG00000021365	SBK2	SH3 domain binding kinase family member 2	-3.22948	1.14602e-09	yes	down
ENSAPLG00000021388		-	1.4436	1.91738e-06	yes	up
ENSAPLG00000021422		-	-2.12202	0.000831534	yes	down
ENSAPLG00000021469	KCNB2	potassium voltage-gated channel subfamily B member 2	-4.87582	0.0395268	yes	down
ENSAPLG00000021500		-	-1.32336	0.0395481	yes	down
ENSAPLG00000021505		-	-1.85777	0.000563551	yes	down
ENSAPLG00000021538		-	-1.82534	0.00913469	yes	down
ENSAPLG00000021550		-	-1.56421	0.00129434	yes	down
ENSAPLG00000021664	OAZ1	ornithine decarboxylase antizyme 1	1.60326	1.25683e-21	yes	up
ENSAPLG00000021802		-	-4.96837	0.0187972	yes	down
ENSAPLG00000021805		-	-1.15951	0.0194203	yes	down
ENSAPLG00000021863		-	-5.94382	0.0069912	yes	down
ENSAPLG00000021871		-	1.05315	0.00013334	yes	up
ENSAPLG00000021906	DHRS13	dehydrogenase/reductase 13	7.30697	3.16738e-05	yes	up
ENSAPLG00000021930		-	-1.40209	0.0155891	yes	down
ENSAPLG00000021932	TMEM242	transmembrane protein 242	1.02587	0.00209796	yes	up
ENSAPLG00000022133		-	-1.68132	0.043114	yes	down
ENSAPLG00000022252		-	-1.19519	9.64298e-05	yes	down
ENSAPLG00000022268		-	-1.66546	0.010075	yes	down
ENSAPLG00000022295	TNFSF10	TNF superfamily member 10	-2.06483	1.33197e-18	yes	down
ENSAPLG00000022349		-	1.1418	0.0186573	yes	up
ENSAPLG00000022400		-	-2.04499	0.0276738	yes	down
ENSAPLG00000022511		-	-2.18141	1.37346e-05	yes	down
ENSAPLG00000022512		-	-2.58781	0.000186614	yes	down
ENSAPLG00000022533	GASK1A	golgi associated kinase 1A	-2.48432	0.00292882	yes	down
ENSAPLG00000022578		-	-3.10637	0.0184036	yes	down
ENSAPLG00000022583		-	-1.70897	5.29244e-18	yes	down
ENSAPLG00000022748		-	-1.17648	0.00378004	yes	down
ENSAPLG00000022853		-	-5.79132	4.44496e-13	yes	down
ENSAPLG00000022882		-	1.44495	0.000142402	yes	up
ENSAPLG00000022892		-	-2.22717	0.0258271	yes	down
ENSAPLG00000022920		-	-2.24636	0.0251953	yes	down
ENSAPLG00000022959		-	-1.15224	0.00104598	yes	down
ENSAPLG00000022988		-	-1.94812	0.000103463	yes	down
ENSAPLG00000022995		-	-1.34812	0.00288774	yes	down
ENSAPLG00000023048	ACOT8	Acyl-CoA thioesterase 8	-5.88946	0.00417915	yes	down
ENSAPLG00000023075		-	-2.00566	0.00940184	yes	down
ENSAPLG00000023116		-	-3.90358	0.00338753	yes	down
ENSAPLG00000023120		-	5.40995	0.0127412	yes	up
ENSAPLG00000023146	CBX7	chromobox 7	-1.26245	2.339e-11	yes	down
ENSAPLG00000023150		-	-1.76284	0.0142742	yes	down
ENSAPLG00000023154		-	-1.43547	5.43231e-07	yes	down
ENSAPLG00000023155		-	-1.21658	0.0203817	yes	down
ENSAPLG00000023157		-	-2.8636	5.81115e-43	yes	down
ENSAPLG00000023162		-	-2.18199	0.00706893	yes	down
ENSAPLG00000023380		-	-1.12218	2.47381e-13	yes	down
ENSAPLG00000023422		-	-1.31011	0.000778522	yes	down
ENSAPLG00000023462	ATAD2	ATPase family AAA domain containing 2	-1.21307	1.76189e-06	yes	down
ENSAPLG00000023588	DOK2	docking protein 2	1.30783	0.0069912	yes	up
ENSAPLG00000023656	HOXD9	homeobox D9	-1.03389	0.0406698	yes	down
ENSAPLG00000023660		-	-1.10039	0.0069912	yes	down
ENSAPLG00000023688		-	-2.9419	0.00776214	yes	down
ENSAPLG00000023700	TBX1	T-box transcription factor 1	-1.67316	0.00833922	yes	down
ENSAPLG00000023760		potassium channel tetramerization domain containing 12	-1.57123	0.00378004	yes	down
ENSAPLG00000023828	ZNF618	zinc finger protein 618	-1.22264	0.0120834	yes	down
ENSAPLG00000023847	MAB21L1	mab-21 like 1	-2.0685	0.00338753	yes	down
ENSAPLG00000023877		-	-2.46628	0.0220243	yes	down
ENSAPLG00000023918		-	-2.959	0.0267543	yes	down
ENSAPLG00000023919	MYO5C	myosin VC	-1.55744	0.00255222	yes	down
ENSAPLG00000023980	PLXDC1	plexin domain containing 1	-1.82709	9.92131e-12	yes	down
ENSAPLG00000023981		-	-3.42335	0.00845082	yes	down
ENSAPLG00000023995		-	1.00419	0.0243494	yes	up
ENSAPLG00000024013	KAZALD1	Kazal type serine peptidase inhibitor domain 1	-2.52923	5.25584e-07	yes	down
ENSAPLG00000024113		-	-3.76076	0.0491218	yes	down
ENSAPLG00000024121		-	-2.57248	0.00246712	yes	down
ENSAPLG00000024170		-	1.16621	0.0214421	yes	up
ENSAPLG00000024324		-	-1.37739	3.494e-05	yes	down
ENSAPLG00000024464	JCHAIN	joining chain of multimeric IgA and IgM	-1.8113	3.18349e-06	yes	down
ENSAPLG00000024688		-	-1.31332	0.00517891	yes	down
ENSAPLG00000024728	COX7C	cytochrome c oxidase subunit 7C	1.10151	1.68053e-06	yes	up
ENSAPLG00000024730	COL16A1	collagen type XVI alpha 1 chain	-1.2495	6.80969e-07	yes	down
ENSAPLG00000024821		-	-4.13341	0.000503278	yes	down
ENSAPLG00000024823		-	-2.30671	0.0268196	yes	down
ENSAPLG00000024837		-	-1.11131	0.0314624	yes	down
ENSAPLG00000024861	CPXM1	carboxypeptidase X, M14 family member 1	-2.07064	5.45083e-12	yes	down
ENSAPLG00000024865		-	-2.715	0.0365877	yes	down
ENSAPLG00000024884	ISLR	immunoglobulin superfamily containing leucine rich repeat	-1.07897	0.00204173	yes	down
ENSAPLG00000024911		-	1.01429	0.00307995	yes	up
ENSAPLG00000024935	GADD45G	growth arrest and DNA damage inducible gamma	1.89907	8.12135e-11	yes	up
ENSAPLG00000025001		-	-1.70305	0.00211128	yes	down
ENSAPLG00000025055		-	-2.0561	0.00208249	yes	down
ENSAPLG00000025082		-	3.85223	0.0110625	yes	up
ENSAPLG00000025152	AIF1L	allograft inflammatory factor 1 like	1.06376	0.00133474	yes	up
ENSAPLG00000025156		-	-1.74763	5.18317e-05	yes	down
ENSAPLG00000025159		-	-1.20949	0.00455189	yes	down
ENSAPLG00000025207		-	-1.01748	0.00169216	yes	down
ENSAPLG00000025289		-	-2.38009	0.0439605	yes	down
ENSAPLG00000025363		-	-1.12183	1.96693e-05	yes	down
ENSAPLG00000025398		-	-2.00265	0.0411455	yes	down
ENSAPLG00000025508		-	-3.08974	0.0117269	yes	down
ENSAPLG00000025543		-	-1.10995	0.000940229	yes	down
ENSAPLG00000025556		-	-1.56788	0.0484041	yes	down
ENSAPLG00000025569	IGFBP1	insulin like growth factor binding protein 1	1.62509	0.0347181	yes	up
ENSAPLG00000025585	ACKR1	atypical chemokine receptor 1 (Duffy blood group)	1.4035	0.0002282	yes	up
ENSAPLG00000025608	COL8A2	collagen type VIII alpha 2 chain	-1.4073	2.46167e-07	yes	down
ENSAPLG00000025641		-	-2.76583	0.000259017	yes	down
ENSAPLG00000025655		-	4.49557	0.00182303	yes	up
ENSAPLG00000025675		-	-3.14931	8.16178e-07	yes	down
ENSAPLG00000025684		-	-2.12405	0.0002282	yes	down
ENSAPLG00000025776	VASN	vasorin	-1.34775	0.000107128	yes	down
ENSAPLG00000025782		-	-3.51311	0.00265383	yes	down
ENSAPLG00000025789		-	-2.21922	0.0291814	yes	down
ENSAPLG00000025817		-	-2.61349	0.0457537	yes	down
ENSAPLG00000025907		-	1.62596	0.00100525	yes	up
ENSAPLG00000025998	HYAL2	hyaluronidase 2	1.11685	1.22109e-14	yes	up
ENSAPLG00000026074		-	1.01777	3.53113e-15	yes	up
ENSAPLG00000026173		-	-3.98484	0.00168054	yes	down
ENSAPLG00000026226		-	-6.38434	0.00173296	yes	down
ENSAPLG00000026261		-	-1.80624	0.000113548	yes	down
ENSAPLG00000026330	CILP	cartilage intermediate layer protein	-2.91261	0.0153115	yes	down
ENSAPLG00000026354		-	2.08228	0.0105853	yes	up
ENSAPLG00000026360		-	-2.65789	0.0453324	yes	down
ENSAPLG00000026401	OTUD1	OTU deubiquitinase 1	-1.11222	0.0446683	yes	down
ENSAPLG00000026423		-	-3.27298	1.57027e-05	yes	down
ENSAPLG00000026450		-	-1.82644	1.76189e-06	yes	down
ENSAPLG00000026509		-	-1.4382	0.032915	yes	down
ENSAPLG00000026568	C11orf96	chromosome 11 open reading frame 96	-1.00913	0.00702972	yes	down
ENSAPLG00000026588		-	-1.02638	0.0231622	yes	down
ENSAPLG00000026645	EXPH5	exophilin 5	-2.18249	0.000100189	yes	down
ENSAPLG00000026650		-	-1.37836	0.000205016	yes	down
ENSAPLG00000026688		-	-2.40543	2.7016e-05	yes	down
ENSAPLG00000026691		-	-1.03064	7.97354e-06	yes	down
ENSAPLG00000026766		-	-1.73852	0.0207733	yes	down
ENSAPLG00000026772		-	-1.118	0.00398037	yes	down
ENSAPLG00000026998	7SK	7SK RNA	-1.09495	0.00296708	yes	down
ENSAPLG00000027034		-	-2.52327	0.00382585	yes	down
ENSAPLG00000027059	FSTL1	follistatin like 1	-1.61656	1.50413e-17	yes	down
ENSAPLG00000027090	TMEM200C	transmembrane protein 200C	-2.31862	8.42481e-06	yes	down
ENSAPLG00000027124		-	3.06998	0.00463347	yes	up
ENSAPLG00000027176	AHDC1	AT-hook DNA binding motif containing 1	-1.85297	9.98394e-14	yes	down
ENSAPLG00000027195		-	-1.63395	0.00485693	yes	down
ENSAPLG00000027232		-	-5.39032	0.0376242	yes	down
ENSAPLG00000027282		coronin 2B	-1.67743	5.99566e-05	yes	down
ENSAPLG00000027334		-	1.92404	0.0201268	yes	up
ENSAPLG00000027343		-	-2.07433	0.0345291	yes	down
ENSAPLG00000027360	PROSER2	proline and serine rich 2	1.47472	9.85868e-08	yes	up
ENSAPLG00000027371		-	-1.0496	0.000109869	yes	down
ENSAPLG00000027433		-	2.85316	0.00876802	yes	up
ENSAPLG00000027453		-	-3.88717	1.30547e-13	yes	down
ENSAPLG00000027461		-	1.01515	0.0285256	yes	up
ENSAPLG00000027495		-	-3.07969	4.55282e-09	yes	down
ENSAPLG00000027520	C4orf19	chromosome 4 open reading frame 19	1.05978	0.00411516	yes	up
ENSAPLG00000027602	TPM4	tropomyosin 4	1.12018	5.56e-09	yes	up
ENSAPLG00000027734		-	-2.01838	0.000850581	yes	down
ENSAPLG00000027771		-	-1.83996	0.00182303	yes	down
ENSAPLG00000027794		-	-1.39275	1.2299e-05	yes	down
ENSAPLG00000027818		-	-3.24402	0.0264911	yes	down
ENSAPLG00000027849		-	-1.32515	0.012726	yes	down
ENSAPLG00000027910	NRTN	neurturin	-1.79715	3.42932e-06	yes	down
ENSAPLG00000027925		-	-1.56033	1.09676e-05	yes	down
ENSAPLG00000027927		-	-1.70343	0.00799368	yes	down
ENSAPLG00000028052		-	-1.76822	7.16926e-15	yes	down
ENSAPLG00000028076		-	-1.42086	9.00719e-06	yes	down
ENSAPLG00000028126		-	-2.38916	4.59933e-05	yes	down
ENSAPLG00000028134		-	-1.86662	3.57974e-09	yes	down
ENSAPLG00000028159		-	-3.89575	0.00947799	yes	down
ENSAPLG00000028191		-	-1.55401	0.00139816	yes	down
ENSAPLG00000028221		-	-1.37776	0.0248693	yes	down
ENSAPLG00000028263		-	-1.65249	0.00722396	yes	down
ENSAPLG00000028279		-	-1.65429	0.0342882	yes	down
ENSAPLG00000028351	PHYHD1	phytanoyl-CoA dioxygenase domain containing 1	-2.77448	0.0392674	yes	down
ENSAPLG00000028405		-	-2.24273	2.21162e-07	yes	down
ENSAPLG00000028445		-	-5.33599	0.0315765	yes	down
ENSAPLG00000028469		-	-1.27377	2.15848e-11	yes	down
ENSAPLG00000028633	ROR2	receptor tyrosine kinase like orphan receptor 2	-1.69498	1.4221e-09	yes	down
ENSAPLG00000028813	PROX1	prospero homeobox 1	-1.19604	0.00501845	yes	down
ENSAPLG00000028878		-	1.80809	0.000274282	yes	up
ENSAPLG00000028893		-	-3.58616	1.15878e-07	yes	down
ENSAPLG00000028907		-	-2.36888	0.046213	yes	down
ENSAPLG00000028936		-	-1.33444	1.53004e-05	yes	down
ENSAPLG00000029019	GDF10	growth differentiation factor 10	-1.70425	0.0183008	yes	down
ENSAPLG00000029040		-	-1.42146	0.0314624	yes	down
ENSAPLG00000029043		-	1.2881	0.025606	yes	up
ENSAPLG00000029096		-	-2.3951	0.0190231	yes	down
ENSAPLG00000029148	SCARA5	scavenger receptor class A member 5	-1.78465	3.15069e-32	yes	down
ENSAPLG00000029199		-	1.8523	0.00417806	yes	up
ENSAPLG00000029385	DUSP11	dual specificity phosphatase 11	1.07749	0.00876802	yes	up
ENSAPLG00000029430	COL8A1	collagen type VIII alpha 1 chain	-1.4485	6.25602e-14	yes	down
ENSAPLG00000029507		-	-1.52502	6.04828e-20	yes	down
ENSAPLG00000029511		-	-1.31689	0.00173296	yes	down
ENSAPLG00000029535		-	1.2199	4.76702e-06	yes	up
ENSAPLG00000029587		-	-5.30993	1.87621e-05	yes	down
ENSAPLG00000029600		-	-2.03719	0.00128698	yes	down
ENSAPLG00000029619		-	-1.52733	0.000694404	yes	down
ENSAPLG00000029621	LRRC15	leucine rich repeat containing 15	-1.43708	0.000619083	yes	down
ENSAPLG00000029678		-	-1.76201	0.0292655	yes	down
ENSAPLG00000029726		-	1.90466	0.00300566	yes	up
ENSAPLG00000029770		-	-1.71974	0.0330283	yes	down
ENSAPLG00000029780		-	-1.62926	8.48532e-24	yes	down
ENSAPLG00000029868		-	-3.53597	0.0163262	yes	down
ENSAPLG00000029877		-	-1.57285	7.76736e-15	yes	down
ENSAPLG00000030000		-	-3.09908	0.00528186	yes	down
ENSAPLG00000030007		-	-2.15926	2.43443e-09	yes	down
ENSAPLG00000030069		-	-4.13728	0.000482969	yes	down
ENSAPLG00000030151	NDP	norrin cystine knot growth factor NDP	-2.97285	0.00712708	yes	down
ENSAPLG00000030162	GPRC5C	G protein-coupled receptor class C group 5 member C	-1.41243	0.00038084	yes	down
ENSAPLG00000030163		-	-2.11852	2.53835e-19	yes	down
ENSAPLG00000030171		-	-1.01645	3.02327e-05	yes	down
ENSAPLG00000030198	HIVEP3	HIVEP zinc finger 3	-1.01125	4.60526e-09	yes	down
ENSAPLG00000030204		-	-5.74381	0.00011895	yes	down
ENSAPLG00000030263		-	-2.93784	0.0211372	yes	down
ENSAPLG00000030294	PRDM8	PR/SET domain 8	-3.40319	4.31639e-17	yes	down
ENSAPLG00000030349		-	-2.11581	0.0129363	yes	down
ENSAPLG00000030433		-	-1.2416	0.0242135	yes	down
ENSAPLG00000030493		-	1.2848	0.011295	yes	up
ENSAPLG00000030559		-	-3.44061	0.0100054	yes	down
ENSAPLG00000030560		-	-6.53761	0.00173172	yes	down
ENSAPLG00000030582		-	-1.81272	7.50568e-07	yes	down
ENSAPLG00000030592		-	2.43453	0.04775	yes	up
ENSAPLG00000030604		high mobility group nucleosome binding domain 1	1.66567	2.84421e-16	yes	up
ENSAPLG00000030611		-	-1.96652	0.0301243	yes	down
ENSAPLG00000030760	PIPOX	pipecolic acid and sarcosine oxidase	-2.82886	3.77087e-09	yes	down
ENSAPLG00000030898		-	1.00936	0.0258874	yes	up
ENSAPLG00000030900		-	-1.80658	0.00235624	yes	down
ENSAPLG00000030918	MAP1B	microtubule associated protein 1B	-2.06496	1.13517e-17	yes	down
ENSAPLG00000030960		-	-3.19623	0.00833778	yes	down
ENSAPLG00000030995	MPZ	myelin protein zero	-3.46755	0.0453324	yes	down
ENSAPLG00000031104	EPDR1	ependymin related 1	-2.38832	6.24565e-22	yes	down
ENSAPLG00000031127		-	-2.67718	0.00110464	yes	down
ENSAPLG00000031129		-	-1.21606	0.027265	yes	down
ENSAPLG00000031149	OSR2	odd-skipped related transciption factor 2	-1.78134	5.78896e-09	yes	down
ENSAPLG00000031166		-	1.275	0.00913469	yes	up

## Sheet: Supplementary Table S4. DEGs be
Supplementary Table S4. DEGs between group B and D
Gene_id	Gene name	Gene description	Log2FC(B/D)	P-adjust	Significant	Regulate
ENSAPLG00000000666	GREM1	gremlin 1, DAN family BMP antagonist	1.17629	0.0342498	yes	up
ENSAPLG00000000805		-	-1.04641	0.0338915	yes	down
ENSAPLG00000001087	SSTR2	somatostatin receptor 2	1.07555	0.0160147	yes	up
ENSAPLG00000001514	CHRM4	cholinergic receptor muscarinic 4	1.78773	0.00208366	yes	up
ENSAPLG00000001879	CXCR4	C-X-C motif chemokine receptor 4	1.26577	9.36521e-08	yes	up
ENSAPLG00000001980	TRIM2	tripartite motif containing 2	-1.01542	0.00101424	yes	down
ENSAPLG00000002127	MC5R	melanocortin 5 receptor	1.00675	0.00976486	yes	up
ENSAPLG00000002630	PNPLA3	patatin like phospholipase domain containing 3	1.65189	1.38288e-15	yes	up
ENSAPLG00000002910		-	1.01562	0.0278785	yes	up
ENSAPLG00000002945		-	1.22346	0.0324513	yes	up
ENSAPLG00000003073	C1QTNF12	C1q and TNF related 12	-3.03699	0.0200717	yes	down
ENSAPLG00000003209	SPARCL1	SPARC like 1	2.92497	0.00754017	yes	up
ENSAPLG00000003263	MATK	megakaryocyte-associated tyrosine kinase	2.46141	0.0220184	yes	up
ENSAPLG00000003403	TM2D1	TM2 domain containing 1	1.00175	0.0023113	yes	up
ENSAPLG00000003442		-	-1.13732	0.0223772	yes	down
ENSAPLG00000003445	TFPI	tissue factor pathway inhibitor	-2.02591	0.01871	yes	down
ENSAPLG00000003497		-	-1.45133	2.69943e-12	yes	down
ENSAPLG00000003663	ITGA11	integrin subunit alpha 11	-1.36841	3.71295e-07	yes	down
ENSAPLG00000003879		-	-1.03733	0.00833452	yes	down
ENSAPLG00000003944	FAM161A	FAM161 centrosomal protein A	-1.32266	0.03439	yes	down
ENSAPLG00000004121	PHYH	phytanoyl-CoA 2-hydroxylase	1.31925	0.000293525	yes	up
ENSAPLG00000004179	STXBP4	syntaxin binding protein 4	-1.46643	0.00316683	yes	down
ENSAPLG00000004328	FGF7	fibroblast growth factor 7	-1.38824	0.000132701	yes	down
ENSAPLG00000004368	GALNT17	polypeptide N-acetylgalactosaminyltransferase 17	-1.26409	0.00466507	yes	down
ENSAPLG00000004482		-	1.09075	0.0153177	yes	up
ENSAPLG00000004584	ANGPTL5	angiopoietin like 5	-1.79121	0.000200059	yes	down
ENSAPLG00000004624	ADAMTS19	ADAM metallopeptidase with thrombospondin type 1 motif 19	-1.35321	0.000389311	yes	down
ENSAPLG00000004722	ESM1	endothelial cell specific molecule 1	1.75457	0.0105571	yes	up
ENSAPLG00000004790		-	2.39026	0.040163	yes	up
ENSAPLG00000004849	REEP1	receptor accessory protein 1	1.15403	0.00976486	yes	up
ENSAPLG00000004881	MEGF6	multiple EGF like domains 6	-1.38151	0.0209154	yes	down
ENSAPLG00000005073	LMO7	LIM domain 7	-1.20367	0.0264693	yes	down
ENSAPLG00000005430		GDNF family receptor alpha 4	-1.72681	0.00965172	yes	down
ENSAPLG00000005561		-	1.98717	0.0293069	yes	up
ENSAPLG00000005721	PHLDB1	pleckstrin homology like domain family B member 1	1.00852	0.00571813	yes	up
ENSAPLG00000005737	PCSK1	proprotein convertase subtilisin/kexin type 1	2.49025	0.000294367	yes	up
ENSAPLG00000006144		-	-2.95184	0.0225538	yes	down
ENSAPLG00000006316	CYB5R2	cytochrome b5 reductase 2	1.02143	0.00044009	yes	up
ENSAPLG00000006413	FHOD3	formin homology 2 domain containing 3	-1.16878	0.0374065	yes	down
ENSAPLG00000006495		-	-1.64843	0.0192279	yes	down
ENSAPLG00000006616		-	-1.5385	1.39502e-05	yes	down
ENSAPLG00000006849	SPON1	spondin 1	-1.18673	0.03439	yes	down
ENSAPLG00000006897	ENPP2	ectonucleotide pyrophosphatase/phosphodiesterase 2	-1.17776	0.000282253	yes	down
ENSAPLG00000007120	DDX60	DExD/H-box helicase 60	-1.0831	0.0441871	yes	down
ENSAPLG00000007165	PAPLN	papilin, proteoglycan like sulfated glycoprotein	-2.47457	3.34997e-15	yes	down
ENSAPLG00000007201	MPEG1	macrophage expressed 1	1.26051	8.1913e-06	yes	up
ENSAPLG00000007202	ARHGAP40	Rho GTPase activating protein 40	-1.07794	0.0150873	yes	down
ENSAPLG00000007280	RSPO2	R-spondin 2	1.35608	0.0420046	yes	up
ENSAPLG00000007343	CAP2	cyclase associated actin cytoskeleton regulatory protein 2	-1.98608	0.00885624	yes	down
ENSAPLG00000007648	MB	myoglobin	2.9693	0.016867	yes	up
ENSAPLG00000007740		-	1.18208	0.000468378	yes	up
ENSAPLG00000007917		-	-1.91757	0.00976486	yes	down
ENSAPLG00000007951	PRR16	proline rich 16	-1.06597	0.0408981	yes	down
ENSAPLG00000008462		-	-1.09148	0.0200717	yes	down
ENSAPLG00000008608	SCTR	secretin receptor	1.36696	0.00224917	yes	up
ENSAPLG00000008644	ADCY2	adenylate cyclase 2	-1.47193	0.00466507	yes	down
ENSAPLG00000008758	ARNTL2	aryl hydrocarbon receptor nuclear translocator like 2	-1.01215	0.00123537	yes	down
ENSAPLG00000008879	KRT23	keratin 23	1.2621	0.000115341	yes	up
ENSAPLG00000008909	ADGRG2	adhesion G protein-coupled receptor G2	-2.24358	0.0243941	yes	down
ENSAPLG00000009916	DCLK1	doublecortin like kinase 1	-1.13218	0.021432	yes	down
ENSAPLG00000010035	LPAR1	lysophosphatidic acid receptor 1	-1.23808	0.0111284	yes	down
ENSAPLG00000010064	CELF2	CUGBP Elav-like family member 2	-1.09093	0.000219031	yes	down
ENSAPLG00000010145	FABP3	fatty acid binding protein 3	1.17288	2.08801e-06	yes	up
ENSAPLG00000010210	UROD	uroporphyrinogen decarboxylase	1.07486	0.0179675	yes	up
ENSAPLG00000010234	ABHD6	abhydrolase domain containing 6	1.01863	0.000294367	yes	up
ENSAPLG00000010386	HELZ2	helicase with zinc finger 2	-1.16493	0.00272256	yes	down
ENSAPLG00000010423	THSD4	thrombospondin type 1 domain containing 4	-1.41148	9.36521e-08	yes	down
ENSAPLG00000010434		-	-3.39527	0.00485131	yes	down
ENSAPLG00000010439	WNT11	Wnt family member 11	-1.51359	6.41226e-05	yes	down
ENSAPLG00000010446	SEMA3D	semaphorin 3D	-1.44914	0.00823769	yes	down
ENSAPLG00000010508	FGF13	fibroblast growth factor 13	-2.05249	3.85641e-06	yes	down
ENSAPLG00000010671	CCDC149	coiled-coil domain containing 149	-1.20844	0.025946	yes	down
ENSAPLG00000010715	SLC6A4	solute carrier family 6 member 4	-1.03155	0.00289674	yes	down
ENSAPLG00000010742	SYT6	synaptotagmin 6	-1.15415	0.0393923	yes	down
ENSAPLG00000011083	KCNAB1	potassium voltage-gated channel subfamily A member regulatory beta subunit 1	-2.45851	0.00206655	yes	down
ENSAPLG00000011192	ADAMTSL3	ADAMTS like 3	-1.42943	2.06634e-05	yes	down
ENSAPLG00000011614	UBE2QL1	ubiquitin conjugating enzyme E2 Q family like 1	-1.58165	0.0197402	yes	down
ENSAPLG00000011672	HTR2A	5-hydroxytryptamine receptor 2A	-1.88341	0.0228426	yes	down
ENSAPLG00000011756	RAG1	recombination activating 1	5.70796	9.43997e-06	yes	up
ENSAPLG00000011838		-	3.33362	0.000341577	yes	up
ENSAPLG00000012572	CCBE1	collagen and calcium binding EGF domains 1	-1.10575	0.00914252	yes	down
ENSAPLG00000012607	BCHE	butyrylcholinesterase	-2.53072	0.0134242	yes	down
ENSAPLG00000012621	LTBP1	latent transforming growth factor beta binding protein 1	-1.43128	0.000190098	yes	down
ENSAPLG00000012773		-	1.7564	0.00268194	yes	up
ENSAPLG00000012810	EGFL6	EGF like domain multiple 6	-1.23193	0.00463994	yes	down
ENSAPLG00000012921	DDX59	DEAD-box helicase 59	-1.0334	0.00485131	yes	down
ENSAPLG00000013148	ZDHHC22	zinc finger DHHC-type palmitoyltransferase 22	1.55285	8.48031e-07	yes	up
ENSAPLG00000013457	CLDN1	claudin 1	-2.92572	1.30646e-06	yes	down
ENSAPLG00000013655		-	-3.02332	5.20235e-14	yes	down
ENSAPLG00000013670	ADGRD1	adhesion G protein-coupled receptor D1	-1.25491	0.0379812	yes	down
ENSAPLG00000013780	CNKSR2	connector enhancer of kinase suppressor of Ras 2	1.02142	0.0423061	yes	up
ENSAPLG00000013786	POMT2	protein O-mannosyltransferase 2	-1.01664	0.0239931	yes	down
ENSAPLG00000013820	GPRC5B	G protein-coupled receptor class C group 5 member B	-1.05918	0.0064877	yes	down
ENSAPLG00000013913		-	-1.02737	0.0169893	yes	down
ENSAPLG00000014005	MFAP5	microfibril associated protein 5	-1.80847	2.63404e-07	yes	down
ENSAPLG00000014096		-	1.10352	0.000115341	yes	up
ENSAPLG00000014545	PPM1E	protein phosphatase, Mg2+/Mn2+ dependent 1E	-2.09723	1.11186e-08	yes	down
ENSAPLG00000015017	SPON2	spondin 2	-1.56019	1.0931e-07	yes	down
ENSAPLG00000015164		-	1.83727	0.0373794	yes	up
ENSAPLG00000015177	TCF7	transcription factor 7	1.93014	0.0209154	yes	up
ENSAPLG00000015179	HTR2B	5-hydroxytryptamine receptor 2B	-1.56773	0.0251429	yes	down
ENSAPLG00000015665	SCD	stearoyl-CoA desaturase	2.64676	5.92116e-15	yes	up
ENSAPLG00000015737	LGR5	leucine rich repeat containing G protein-coupled receptor 5	-1.91098	1.99297e-06	yes	down
ENSAPLG00000015749	LGALS1	galectin 1	1.00872	0.0233339	yes	up
ENSAPLG00000015986	MINAR1	membrane integral NOTCH2 associated receptor 1	-3.226	0.000244998	yes	down
ENSAPLG00000016366	VSTM4	V-set and transmembrane domain containing 4	-1.1589	0.00603594	yes	down
ENSAPLG00000016585		-	2.209	1.65619e-07	yes	up
ENSAPLG00000016625		-	-1.43186	0.017772	yes	down
ENSAPLG00000017129	SETBP1	SET binding protein 1	-1.09809	0.00326265	yes	down
ENSAPLG00000017284		-	2.44859	0.0253075	yes	up
ENSAPLG00000017322		-	5.05233	0.00127205	yes	up
ENSAPLG00000017425		-	-1.69053	1.98136e-15	yes	down
ENSAPLG00000017771		-	-1.1882	2.4412e-08	yes	down
ENSAPLG00000017794		-	1.66642	0.0134242	yes	up
ENSAPLG00000018339		-	-1.896	3.76435e-10	yes	down
ENSAPLG00000018550	UCK2	uridine-cytidine kinase 2	1.27248	2.72066e-06	yes	up
ENSAPLG00000018827		-	-1.1553	1.39502e-05	yes	down
ENSAPLG00000019054		-	-2.35816	0.00401735	yes	down
ENSAPLG00000019080		-	-1.93314	0.00401735	yes	down
ENSAPLG00000019302		-	-2.47384	1.55431e-09	yes	down
ENSAPLG00000019314		-	-1.35326	0.000253932	yes	down
ENSAPLG00000019369		-	1.39914	0.0252041	yes	up
ENSAPLG00000019378	FOSB	FosB proto-oncogene, AP-1 transcription factor subunit	1.35849	0.0443268	yes	up
ENSAPLG00000019495		-	-2.22669	0.0169893	yes	down
ENSAPLG00000019563		-	-1.44273	0.0197402	yes	down
ENSAPLG00000019625		-	2.06147	6.98539e-05	yes	up
ENSAPLG00000019688		-	-2.47666	2.73869e-05	yes	down
ENSAPLG00000019950		-	-1.59322	1.03092e-05	yes	down
ENSAPLG00000020078	SMIM5	small integral membrane protein 5	-2.02828	0.0462513	yes	down
ENSAPLG00000020340		-	1.06767	0.0034827	yes	up
ENSAPLG00000020378		-	-1.01032	0.00164452	yes	down
ENSAPLG00000020620	C1QTNF8	C1q and TNF related 8	-1.58308	0.00764199	yes	down
ENSAPLG00000020762		-	-3.1063	0.0109246	yes	down
ENSAPLG00000020906		-	1.77909	0.000745847	yes	up
ENSAPLG00000022254	TMEM9	transmembrane protein 9	-1.17611	8.34658e-05	yes	down
ENSAPLG00000022295	TNFSF10	TNF superfamily member 10	-1.3554	7.30072e-07	yes	down
ENSAPLG00000023048	ACOT8	Acyl-CoA thioesterase 8	-7.34719	0.00316881	yes	down
ENSAPLG00000023157		-	-2.34534	1.68397e-07	yes	down
ENSAPLG00000023980	PLXDC1	plexin domain containing 1	-1.34405	0.040163	yes	down
ENSAPLG00000024013	KAZALD1	Kazal type serine peptidase inhibitor domain 1	-2.1039	0.000853772	yes	down
ENSAPLG00000024170		-	2.0139	0.040163	yes	up
ENSAPLG00000024821		-	-3.39236	0.00605853	yes	down
ENSAPLG00000025244	TTPA	alpha tocopherol transfer protein	-1.10131	0.0395552	yes	down
ENSAPLG00000025810	PLCD4	phospholipase C delta 4	1.13202	0.0145692	yes	up
ENSAPLG00000025832		-	-1.81416	0.0228426	yes	down
ENSAPLG00000025907		-	3.65705	2.4095e-12	yes	up
ENSAPLG00000026330	CILP	cartilage intermediate layer protein	-1.93851	3.92561e-06	yes	down
ENSAPLG00000026645	EXPH5	exophilin 5	-1.77868	0.0473912	yes	down
ENSAPLG00000026688		-	-5.73617	0.0011489	yes	down
ENSAPLG00000026724	F3	coagulation factor III, tissue factor	1.10193	0.0444174	yes	up
ENSAPLG00000027024	HPSE2	heparanase 2 (inactive)	1.11665	0.0423543	yes	up
ENSAPLG00000027127		-	2.91503	0.0239931	yes	up
ENSAPLG00000027157		-	1.17975	0.0256056	yes	up
ENSAPLG00000027246		-	-4.26285	0.00100245	yes	down
ENSAPLG00000027282		coronin 2B	-1.73332	9.11797e-05	yes	down
ENSAPLG00000027345		tubulin beta 2B class IIb	1.48852	0.0023113	yes	up
ENSAPLG00000027359		-	1.09025	0.0284221	yes	up
ENSAPLG00000027362		-	1.28189	0.0447157	yes	up
ENSAPLG00000027529		-	3.6527	0.0345188	yes	up
ENSAPLG00000027650		-	3.07105	2.96512e-27	yes	up
ENSAPLG00000027768		-	1.26745	0.00955064	yes	up
ENSAPLG00000027788		-	-3.65646	2.73869e-05	yes	down
ENSAPLG00000028052		-	-1.00719	0.00286019	yes	down
ENSAPLG00000028086		-	-1.55511	0.0063733	yes	down
ENSAPLG00000028126		-	-2.21778	0.0030124	yes	down
ENSAPLG00000028236		-	1.22614	9.59623e-05	yes	up
ENSAPLG00000028492		-	-2.59684	0.000444114	yes	down
ENSAPLG00000028538		-	1.23555	0.0407133	yes	up
ENSAPLG00000028618	ALPK3	alpha kinase 3	2.22805	1.38288e-15	yes	up
ENSAPLG00000029066		-	1.93521	0.00333256	yes	up
ENSAPLG00000029148	SCARA5	scavenger receptor class A member 5	-1.16499	0.0216853	yes	down
ENSAPLG00000029385	DUSP11	dual specificity phosphatase 11	2.06272	0.00858603	yes	up
ENSAPLG00000029892		-	6.76621	0.0251323	yes	up
ENSAPLG00000030007		-	-1.47164	0.03242	yes	down
ENSAPLG00000030049		-	1.05188	0.0241986	yes	up
ENSAPLG00000030163		-	-1.26967	0.0387855	yes	down
ENSAPLG00000030201		-	2.42861	3.86633e-10	yes	up
ENSAPLG00000030257		-	6.68503	1.52364e-05	yes	up
ENSAPLG00000030294	PRDM8	PR/SET domain 8	-1.91603	0.040163	yes	down
ENSAPLG00000030349		-	-3.20731	0.00206655	yes	down
ENSAPLG00000030393		-	-5.03764	0.00159326	yes	down
ENSAPLG00000030484		-	1.12221	0.00858603	yes	up
ENSAPLG00000030592		-	-7.02272	1.31903e-68	yes	down
ENSAPLG00000030604		high mobility group nucleosome binding domain 1	1.20787	0.00147079	yes	up
ENSAPLG00000030918	MAP1B	microtubule associated protein 1B	-1.5332	0.000411841	yes	down
ENSAPLG00000031127		-	-3.22425	0.00109206	yes	down
ENSAPLG00000031160		-	-2.04645	1.99297e-06	yes	down

## Sheet: Supplementary Table S5. DEGs as
Supplementary Table S5. DEGs associated with fat metabolism from A vs C group
Gene_id	Gene name	Gene description	Log2FC(A/C)	P-adjust	Significant	Regulate
ENSAPLG00000000718	YWHAH	tyrosine 3-monooxygenase/tryptophan 5-monooxygenase activation protein eta	1.08487	4.0946e-09	yes	up
ENSAPLG00000001632		-	-2.23408	0.0301243	yes	down
ENSAPLG00000001905	BDH2	3-hydroxybutyrate dehydrogenase 2	-2.7198	0.0332018	yes	down
ENSAPLG00000002035		-	-1.38469	1.44929e-08	yes	down
ENSAPLG00000002172	CH25H	cholesterol 25-hydroxylase	-1.69445	0.00295838	yes	down
ENSAPLG00000002251		-	1.40024	0.0191952	yes	up
ENSAPLG00000002299	LITAF	lipopolysaccharide induced TNF factor	1.1278	5.00284e-11	yes	up
ENSAPLG00000002517	ST3GAL4	ST3 beta-galactoside alpha-2,3-sialyltransferase 4	-1.24688	5.41343e-07	yes	down
ENSAPLG00000002521		-	-2.37042	0.048965	yes	down
ENSAPLG00000002575	ATP8B1	ATPase phospholipid transporting 8B1	-1.01614	0.028489	yes	down
ENSAPLG00000002599	MAGI3	membrane associated guanylate kinase, WW and PDZ domain containing 3	-1.14171	3.68716e-12	yes	down
ENSAPLG00000002819	CNGB1	cyclic nucleotide gated channel subunit beta 1	1.67678	0.00366775	yes	up
ENSAPLG00000002947		catenin alpha 2	-1.05771	0.00593271	yes	down
ENSAPLG00000003004		-	2.96491	0.0183811	yes	up
ENSAPLG00000003100	OXTR	oxytocin receptor	-1.31888	7.42701e-05	yes	down
ENSAPLG00000003242	WNT2	Wnt family member 2	-1.4079	8.15806e-05	yes	down
ENSAPLG00000003454		-	-1.20628	5.32094e-05	yes	down
ENSAPLG00000003497		-	-1.78897	2.31409e-23	yes	down
ENSAPLG00000003531	HACD4	3-hydroxyacyl-CoA dehydratase 4	-1.13715	1.1077e-07	yes	down
ENSAPLG00000003663	ITGA11	integrin subunit alpha 11	-1.74402	3.14235e-32	yes	down
ENSAPLG00000004238	EVC2	EvC ciliary complex subunit 2	-1.63455	2.10066e-05	yes	down
ENSAPLG00000004246		-	-2.39131	0.00319816	yes	down
ENSAPLG00000004328	FGF7	fibroblast growth factor 7	-1.16963	3.30728e-08	yes	down
ENSAPLG00000005288	FBXO32	F-box protein 32	-1.12822	0.0292136	yes	down
ENSAPLG00000005565	FBN1	fibrillin 1	-1.83383	2.45008e-17	yes	down
ENSAPLG00000005745	PLIN2	perilipin 2	1.4757	0.000197441	yes	up
ENSAPLG00000005866	RORA	RAR related orphan receptor A	-1.09174	4.19186e-05	yes	down
ENSAPLG00000005879	MBOAT1	membrane bound O-acyltransferase domain containing 1	-1.02255	1.79379e-05	yes	down
ENSAPLG00000005910		-	2.39787	0.0484041	yes	up
ENSAPLG00000006049		-	-1.4557	1.63491e-09	yes	down
ENSAPLG00000006060	ACTG2	actin gamma 2, smooth muscle	-1.27639	0.0336853	yes	down
ENSAPLG00000006381	FGF16	fibroblast growth factor 16	-1.70369	0.000346572	yes	down
ENSAPLG00000006500	RSPO1	R-spondin 1	-3.19939	1.51144e-13	yes	down
ENSAPLG00000006538	FZD1	frizzled class receptor 1	-1.04177	0.00233391	yes	down
ENSAPLG00000006597	FABP5	fatty acid binding protein 5	1.50601	5.32697e-30	yes	up
ENSAPLG00000006598	ATP9A	ATPase phospholipid transporting 9A (putative)	-1.40348	0.0430075	yes	down
ENSAPLG00000006682	SFRP4	secreted frizzled related protein 4	-2.39503	1.11434e-12	yes	down
ENSAPLG00000006824	RASGRF2	Ras protein specific guanine nucleotide releasing factor 2	1.02271	1.09235e-06	yes	up
ENSAPLG00000007359	ANXA1	annexin A1	1.16076	8.6797e-06	yes	up
ENSAPLG00000007464	PRKAA2	protein kinase AMP-activated catalytic subunit alpha 2	-2.37616	0.00255654	yes	down
ENSAPLG00000007593	FMOD	fibromodulin	-10.733	3.42738e-07	yes	down
ENSAPLG00000007688		-	-1.03597	0.00092578	yes	down
ENSAPLG00000007741	ITGB8	integrin subunit beta 8	-4.51303	3.92836e-05	yes	down
ENSAPLG00000007967	HES5	hes family bHLH transcription factor 5	-4.87264	0.0204617	yes	down
ENSAPLG00000008120		-	-1.07886	3.23933e-05	yes	down
ENSAPLG00000008242	PTGES	prostaglandin E synthase	-1.30836	1.27645e-07	yes	down
ENSAPLG00000008249	LAMB2	laminin subunit beta 2	-1.35012	1.54245e-22	yes	down
ENSAPLG00000008504	IGF1R	insulin like growth factor 1 receptor	-1.0319	0.000412852	yes	down
ENSAPLG00000008644	ADCY2	adenylate cyclase 2	-1.13697	0.0230199	yes	down
ENSAPLG00000009253		-	-1.18186	1.14625e-07	yes	down
ENSAPLG00000009329	PRKCA	protein kinase C alpha	-1.03781	0.0149717	yes	down
ENSAPLG00000009456	SNCA	synuclein alpha	-2.31611	0.0485178	yes	down
ENSAPLG00000009660	ELOVL7	ELOVL fatty acid elongase 7	1.08036	5.30429e-06	yes	up
ENSAPLG00000009852		-	-1.02169	0.0431866	yes	down
ENSAPLG00000009936		-	-1.33974	1.46696e-11	yes	down
ENSAPLG00000009975	HHIP	hedgehog interacting protein	-2.46627	1.1077e-07	yes	down
ENSAPLG00000009986	STMN1	stathmin 1	1.01831	0.0110857	yes	up
ENSAPLG00000010035	LPAR1	lysophosphatidic acid receptor 1	-1.55939	3.02874e-07	yes	down
ENSAPLG00000010423	THSD4	thrombospondin type 1 domain containing 4	-1.57084	7.38987e-06	yes	down
ENSAPLG00000010434		-	-5.56502	0.0090975	yes	down
ENSAPLG00000010439	WNT11	Wnt family member 11	-1.20812	0.000584256	yes	down
ENSAPLG00000011069	ST8SIA5	ST8 alpha-N-acetyl-neuraminide alpha-2,8-sialyltransferase 5	-4.81803	0.0224783	yes	down
ENSAPLG00000011112		-	-1.02039	0.00570351	yes	down
ENSAPLG00000011554	TSHZ2	teashirt zinc finger homeobox 2	-1.3892	1.20865e-07	yes	down
ENSAPLG00000011635	DLL1	delta like canonical Notch ligand 1	-1.40559	6.47175e-05	yes	down
ENSAPLG00000011722	ITGB4	integrin subunit beta 4	-1.61341	4.46344e-06	yes	down
ENSAPLG00000011734	MFSD2A	major facilitator superfamily domain containing 2A	1.21941	6.47175e-05	yes	up
ENSAPLG00000011754		-	6.1974	0.021506	yes	up
ENSAPLG00000011791	KCNMB1	potassium calcium-activated channel subfamily M regulatory beta subunit 1	-1.03917	0.00812237	yes	down
ENSAPLG00000011890		-	-1.43605	5.47336e-05	yes	down
ENSAPLG00000011911	INVS	inversin	-1.29274	4.03709e-05	yes	down
ENSAPLG00000012027	ATP10B	ATPase phospholipid transporting 10B (putative)	-6.00159	0.00227069	yes	down
ENSAPLG00000012164	HTR2C	5-hydroxytryptamine receptor 2C	-2.7455	0.00541533	yes	down
ENSAPLG00000012230	MSTN	myostatin	-2.13309	0.00138766	yes	down
ENSAPLG00000012475		-	-1.71672	1.51863e-08	yes	down
ENSAPLG00000012538	EPHA3	EPH receptor A3	-1.98225	0.00265383	yes	down
ENSAPLG00000012621	LTBP1	latent transforming growth factor beta binding protein 1	-1.81549	1.54245e-22	yes	down
ENSAPLG00000012700	NOS1	nitric oxide synthase 1	-3.5172	0.0260625	yes	down
ENSAPLG00000012802	LPAR2	lysophosphatidic acid receptor 2	-1.4101	0.00071411	yes	down
ENSAPLG00000013623	CAMK4	calcium/calmodulin dependent protein kinase IV	-1.23176	5.54944e-05	yes	down
ENSAPLG00000013929	VEGFD	vascular endothelial growth factor D	-1.24552	0.00667454	yes	down
ENSAPLG00000013997	MYC	MYC proto-oncogene, bHLH transcription factor	1.08609	0.00987984	yes	up
ENSAPLG00000014558	WNT2B	Wnt family member 2B	-2.27128	0.0377185	yes	down
ENSAPLG00000014642	CDON	cell adhesion associated, oncogene regulated	-1.02777	4.95405e-11	yes	down
ENSAPLG00000014834	CPB1	carboxypeptidase B1	-1.93338	0.0131386	yes	down
ENSAPLG00000015017	SPON2	spondin 2	-3.0966	0.000631367	yes	down
ENSAPLG00000015054	BOC	BOC cell adhesion associated, oncogene regulated	-1.22217	6.84289e-16	yes	down
ENSAPLG00000015539	SIRT3	sirtuin 3	-1.00525	0.00205701	yes	down
ENSAPLG00000015737	LGR5	leucine rich repeat containing G protein-coupled receptor 5	-2.44387	1.47925e-06	yes	down
ENSAPLG00000015902	LEPR	leptin receptor	-6.31714	0.00326096	yes	down
ENSAPLG00000015965	EDAR	ectodysplasin A receptor	-3.56258	0.0421292	yes	down
ENSAPLG00000016171		-	-1.28553	0.0166959	yes	down
ENSAPLG00000016328	CISH	cytokine inducible SH2 containing protein	1.22914	0.00876269	yes	up
ENSAPLG00000017123		-	3.58187	0.00387492	yes	up
ENSAPLG00000017150		-	-5.54093	0.0202877	yes	down
ENSAPLG00000017296	FOXO6	forkhead box O6	-1.78204	3.67859e-06	yes	down
ENSAPLG00000017523	FZD8	frizzled class receptor 8	-1.22435	5.00528e-09	yes	down
ENSAPLG00000018218		-	-2.01485	0.010769	yes	down
ENSAPLG00000018500		-	-3.82747	0.0258475	yes	down
ENSAPLG00000018903	INHBA	inhibin subunit beta A	-1.4668	0.0319884	yes	down
ENSAPLG00000019026		-	-5.70838	0.0183008	yes	down
ENSAPLG00000019423	SYNGAP1	synaptic Ras GTPase activating protein 1	-1.15638	0.000719884	yes	down
ENSAPLG00000019893		-	-5.41734	1.89932e-07	yes	down
ENSAPLG00000019961	FUT4	fucosyltransferase 4	-2.26935	0.0276483	yes	down
ENSAPLG00000020029		-	-1.46393	8.46133e-05	yes	down
ENSAPLG00000020595		-	-1.42926	0.00311921	yes	down
ENSAPLG00000021422		-	-2.12202	0.000831534	yes	down
ENSAPLG00000021538		-	-1.82534	0.00913469	yes	down
ENSAPLG00000021802		-	-4.96837	0.0187972	yes	down
ENSAPLG00000022295	TNFSF10	TNF superfamily member 10	-2.06483	1.33197e-18	yes	down
ENSAPLG00000022748		-	-1.17648	0.00378004	yes	down
ENSAPLG00000022959		-	-1.15224	0.00104598	yes	down
ENSAPLG00000023048	ACOT8	Acyl-CoA thioesterase 8	-5.88946	0.00417915	yes	down
ENSAPLG00000023380		-	-1.12218	2.47381e-13	yes	down
ENSAPLG00000023588	DOK2	docking protein 2	1.30783	0.0069912	yes	up
ENSAPLG00000023660		-	-1.10039	0.0069912	yes	down
ENSAPLG00000023995		-	1.00419	0.0243494	yes	up
ENSAPLG00000024113		-	-3.76076	0.0491218	yes	down
ENSAPLG00000024935	GADD45G	growth arrest and DNA damage inducible gamma	1.89907	8.12135e-11	yes	up
ENSAPLG00000025655		-	4.49557	0.00182303	yes	up
ENSAPLG00000027195		-	-1.63395	0.00485693	yes	down
ENSAPLG00000027371		-	-1.0496	0.000109869	yes	down
ENSAPLG00000028159		-	-3.89575	0.00947799	yes	down
ENSAPLG00000028279		-	-1.65429	0.0342882	yes	down
ENSAPLG00000028633	ROR2	receptor tyrosine kinase like orphan receptor 2	-1.69498	1.4221e-09	yes	down
ENSAPLG00000028813	PROX1	prospero homeobox 1	-1.19604	0.00501845	yes	down
ENSAPLG00000029877		-	-1.57285	7.76736e-15	yes	down
ENSAPLG00000030069		-	-4.13728	0.000482969	yes	down
ENSAPLG00000030592		-	2.43453	0.04775	yes	up

## Sheet: Supplementary Table S6. DEGs as
Supplementary Table S6. DEGs associated with fat metabolism from B vs D group
Gene_id	Gene name	Gene description	Log2FC(B/D)	P-adjust	Significant	Regulate
ENSAPLG00000000666	GREM1	gremlin 1, DAN family BMP antagonist	1.17629	0.0342498	yes	up
ENSAPLG00000001087	SSTR2	somatostatin receptor 2	1.07555	0.0160147	yes	up
ENSAPLG00000001879	CXCR4	C-X-C motif chemokine receptor 4	1.26577	9.36521e-08	yes	up
ENSAPLG00000002630	PNPLA3	patatin like phospholipase domain containing 3	1.65189	1.38288e-15	yes	up
ENSAPLG00000003497		-	-1.45133	2.69943e-12	yes	down
ENSAPLG00000003663	ITGA11	integrin subunit alpha 11	-1.36841	3.71295e-07	yes	down
ENSAPLG00000004121	PHYH	phytanoyl-CoA 2-hydroxylase	1.31925	0.000293525	yes	up
ENSAPLG00000004328	FGF7	fibroblast growth factor 7	-1.38824	0.000132701	yes	down
ENSAPLG00000006144		-	-2.95184	0.0225538	yes	down
ENSAPLG00000006897	ENPP2	ectonucleotide pyrophosphatase/phosphodiesterase 2	-1.17776	0.000282253	yes	down
ENSAPLG00000007280	RSPO2	R-spondin 2	1.35608	0.0420046	yes	up
ENSAPLG00000007648	MB	myoglobin	2.9693	0.016867	yes	up
ENSAPLG00000008462		-	-1.09148	0.0200717	yes	down
ENSAPLG00000008608	SCTR	secretin receptor	1.36696	0.00224917	yes	up
ENSAPLG00000008644	ADCY2	adenylate cyclase 2	-1.47193	0.00466507	yes	down
ENSAPLG00000010035	LPAR1	lysophosphatidic acid receptor 1	-1.23808	0.0111284	yes	down
ENSAPLG00000010145	FABP3	fatty acid binding protein 3	1.17288	2.08801e-06	yes	up
ENSAPLG00000010234	ABHD6	abhydrolase domain containing 6	1.01863	0.000294367	yes	up
ENSAPLG00000010423	THSD4	thrombospondin type 1 domain containing 4	-1.41148	9.36521e-08	yes	down
ENSAPLG00000010434		-	-3.39527	0.00485131	yes	down
ENSAPLG00000010439	WNT11	Wnt family member 11	-1.51359	6.41226e-05	yes	down
ENSAPLG00000011672	HTR2A	5-hydroxytryptamine receptor 2A	-1.88341	0.0228426	yes	down
ENSAPLG00000011756	RAG1	recombination activating 1	5.70796	9.43997e-06	yes	up
ENSAPLG00000011838		-	3.33362	0.000341577	yes	up
ENSAPLG00000012621	LTBP1	latent transforming growth factor beta binding protein 1	-1.43128	0.000190098	yes	down
ENSAPLG00000012773		-	1.7564	0.00268194	yes	up
ENSAPLG00000013780	CNKSR2	connector enhancer of kinase suppressor of Ras 2	1.02142	0.0423061	yes	up
ENSAPLG00000015177	TCF7	transcription factor 7	1.93014	0.0209154	yes	up
ENSAPLG00000015179	HTR2B	5-hydroxytryptamine receptor 2B	-1.56773	0.0251429	yes	down
ENSAPLG00000015665	SCD	stearoyl-CoA desaturase	2.64676	5.92116e-15	yes	up
ENSAPLG00000015737	LGR5	leucine rich repeat containing G protein-coupled receptor 5	-1.91098	1.99297e-06	yes	down
ENSAPLG00000017284		-	2.44859	0.0253075	yes	up
ENSAPLG00000022295	TNFSF10	TNF superfamily member 10	-1.3554	7.30072e-07	yes	down
ENSAPLG00000023048	ACOT8	Acyl-CoA thioesterase 8	-7.34719	0.00316881	yes	down
ENSAPLG00000025810	PLCD4	phospholipase C delta 4	1.13202	0.0145692	yes	up
ENSAPLG00000027650		-	3.07105	2.96512e-27	yes	up
ENSAPLG00000030592		-	-7.02272	1.31903e-68	yes	down
